# Supplementary material for: Synthesis of aryldifluoromethyl aryl ethers via nickel-catalyzed suzuki cross-coupling between aryloxydifluoromethyl bromides and boronic acids
Source: Commun Chem. 2022 Jul 4;5:78. doi: 10.1038/s42004-022-00694-4 (PMC9814959; doi:10.1038/s42004-022-00694-4)
Supplement: Supplementary file 3 — Supplementary Data 1 [file 42004_2022_694_MOESM3_ESM.cif]

data_a_a
_audit_creation_date               2021-03-08
_audit_creation_method
;
Olex2 1.3
(compiled 2020.11.12 svn.r5f609507 for OlexSys, GUI svn.r6272)
;
_shelx_SHELXL_version_number       '2018/1'
_audit_contact_author_address      ?
_audit_contact_author_email        ?
_audit_contact_author_name         ''
_audit_contact_author_phone        ?
_publ_contact_author_id_orcid      ?
_publ_section_references
;
D. Kratzert, I. Krossing, (2018), J. Appl. Cryst. 51, 928-934. 

Dolomanov, O.V., Bourhis, L.J., Gildea, R.J, Howard, J.A.K. & Puschmann, H.
 (2009), J. Appl. Cryst. 42, 339-341.

Kratzert, D., Holstein, J.J. & Krossing, I. (2015). J. Appl. Cryst. 48, 933-938.

Sheldrick, G.M. (2015). Acta Cryst. A71, 3-8.

Sheldrick, G.M. (2015). Acta Cryst. C71, 3-8.
;
_chemical_name_common              ?
_chemical_name_systematic          ?
_chemical_formula_moiety           'C12 H24 Br6 N4 Ni2, C18 H40 N6 Ni O5'
_chemical_formula_sum              'C30 H64 Br6 N10 Ni3 O5'
_chemical_formula_weight           1300.50
_chemical_melting_point            ?
loop_
  _atom_type_symbol
  _atom_type_description
  _atom_type_scat_dispersion_real
  _atom_type_scat_dispersion_imag
  _atom_type_scat_source
 'C' 'C' 0.0181 0.0091 'International Tables Vol C Tables 4.2.6.8 and 6.1.1.4'
 'H' 'H' 0.0000 0.0000 'International Tables Vol C Tables 4.2.6.8 and 6.1.1.4'
 'Br' 'Br' -0.6763 1.2805
 'International Tables Vol C Tables 4.2.6.8 and 6.1.1.4'
 'N' 'N' 0.0311 0.0180 'International Tables Vol C Tables 4.2.6.8 and 6.1.1.4'
 'Ni' 'Ni' -3.0029 0.5091
 'International Tables Vol C Tables 4.2.6.8 and 6.1.1.4'
 'O' 'O' 0.0492 0.0322 'International Tables Vol C Tables 4.2.6.8 and 6.1.1.4'

_shelx_space_group_comment
;
The symmetry employed for this shelxl refinement is uniquely defined
by the following loop, which should always be used as a source of
symmetry information in preference to the above space-group names.
They are only intended as comments.
;
_space_group_crystal_system        'triclinic'
_space_group_IT_number             2
_space_group_name_H-M_alt          'P -1'
_space_group_name_Hall             '-P 1'
loop_
  _space_group_symop_operation_xyz
 'x, y, z'
 '-x, -y, -z'

_cell_length_a                     13.9596(4)
_cell_length_b                     14.9091(5)
_cell_length_c                     15.0915(5)
_cell_angle_alpha                  99.812(2)
_cell_angle_beta                   103.0370(10)
_cell_angle_gamma                  103.820(2)
_cell_volume                       2886.65(16)
_cell_formula_units_Z              2
_cell_measurement_reflns_used      9962
_cell_measurement_temperature      173.0
_cell_measurement_theta_max        ?
_cell_measurement_theta_min        ?
_shelx_estimated_absorpt_T_max     0.571
_shelx_estimated_absorpt_T_min     0.291
_exptl_absorpt_coefficient_mu      6.310
_exptl_absorpt_correction_T_max    0.7531
_exptl_absorpt_correction_T_min    0.4826
_exptl_absorpt_correction_type     multi-scan
_exptl_absorpt_process_details
;
SADABS-2016/2 (Bruker,2016/2) was used for absorption correction.
wR2(int) was 0.1026 before and 0.0668 after correction.
The Ratio of minimum to maximum transmission is 0.6408.
The \l/2 correction factor is Not present.
;
_exptl_absorpt_special_details     ?
_exptl_crystal_colour              ?
_exptl_crystal_density_diffrn      1.496
_exptl_crystal_density_meas        ?
_exptl_crystal_density_method      ?
_exptl_crystal_description         ?
_exptl_crystal_F_000               1296
_exptl_crystal_size_max            0.26
_exptl_crystal_size_mid            0.26
_exptl_crystal_size_min            0.1
_exptl_transmission_factor_max     ?
_exptl_transmission_factor_min     ?
_diffrn_reflns_av_R_equivalents    0.0499
_diffrn_reflns_av_unetI/netI       0.0330
_diffrn_reflns_Laue_measured_fraction_full  1.000
_diffrn_reflns_Laue_measured_fraction_max  0.996
_diffrn_reflns_limit_h_max         16
_diffrn_reflns_limit_h_min         -16
_diffrn_reflns_limit_k_max         17
_diffrn_reflns_limit_k_min         -17
_diffrn_reflns_limit_l_max         18
_diffrn_reflns_limit_l_min         -16
_diffrn_reflns_number              62461
_diffrn_reflns_point_group_measured_fraction_full  1.000
_diffrn_reflns_point_group_measured_fraction_max  0.996
_diffrn_reflns_theta_full          67.679
_diffrn_reflns_theta_max           68.507
_diffrn_reflns_theta_min           3.094
_diffrn_ambient_temperature        173.0
_diffrn_detector_area_resol_mean   ?
_diffrn_measured_fraction_theta_full  1.000
_diffrn_measured_fraction_theta_max  0.996
_diffrn_measurement_device_type    'Bruker APEX-II CCD'
_diffrn_measurement_method         '\f and \w scans'
_diffrn_radiation_type             CuK\a
_diffrn_radiation_wavelength       1.54178
_diffrn_source                     ?
_diffrn_source_current             40.0
_diffrn_source_power               1.8
_diffrn_source_voltage             45.0
_diffrn_standards_number           0
_reflns_Friedel_coverage           0.000
_reflns_Friedel_fraction_full      .
_reflns_Friedel_fraction_max       .
_reflns_number_gt                  8892
_reflns_number_total               10599
_reflns_special_details
;
 Reflections were merged by SHELXL according to the crystal
 class for the calculation of statistics and refinement.
 
 Structure factors included contributions from the .fab file.
 
 _reflns_Friedel_fraction is defined as the number of unique
 Friedel pairs measured divided by the number that would be
 possible theoretically, ignoring centric projections and
 systematic absences.
;
_reflns_threshold_expression       'I > 2\s(I)'
_computing_cell_refinement         'SAINT V8.40B (?, 2016)'
_computing_data_collection         ?
_computing_data_reduction          'SAINT V8.40B (?, 2016)'
_computing_molecular_graphics      'Olex2 1.3 (Dolomanov et al., 2009)'
_computing_publication_material    'Olex2 1.3 (Dolomanov et al., 2009)'
_computing_structure_refinement    'SHELXL 2018/1 (Sheldrick, 2015)'
_computing_structure_solution      'SHELXT 2018/2 (Sheldrick, 2018)'
_refine_diff_density_max           1.946
_refine_diff_density_min           -1.011
_refine_diff_density_rms           0.106
_refine_ls_extinction_coef         .
_refine_ls_extinction_method       none
_refine_ls_goodness_of_fit_ref     1.041
_refine_ls_hydrogen_treatment      constr
_refine_ls_matrix_type             full
_refine_ls_number_parameters       609
_refine_ls_number_reflns           10599
_refine_ls_number_restraints       530
_refine_ls_R_factor_all            0.0594
_refine_ls_R_factor_gt             0.0516
_refine_ls_restrained_S_all        1.050
_refine_ls_shift/su_max            0.002
_refine_ls_shift/su_mean           0.000
_refine_ls_structure_factor_coef   Fsqd
_refine_ls_weighting_details      
 'w=1/[\s^2^(Fo^2^)+(0.0651P)^2^+9.4065P] where P=(Fo^2^+2Fc^2^)/3'
_refine_ls_weighting_scheme        calc
_refine_ls_wR_factor_gt            0.1372
_refine_ls_wR_factor_ref           0.1426
_refine_special_details            ?
_olex2_refinement_description
;
1. Fixed Uiso
 At 1.2 times of:
  All C(H) groups, All C(H,H) groups
 At 1.5 times of:
  All C(H,H,H) groups
2. Restrained distances
 N11-C30 = N11-C28
 1.48 with sigma of 0.02
 N11-C29
 1.47 with sigma of 0.02
 C30-C31
 1.55 with sigma of 0.02
 C29-C33 = C28-C32
 1.56 with sigma of 0.02
 N11-C30 = N11-C29 = N11-C28
 1.46 with sigma of 0.01
 N12-C31 = N12-C33 = N12-C32
 1.46 with sigma of 0.01
 N11-C31 = N11-C33
 2.48 with sigma of 0.04
 N11-C32
 2.49 with sigma of 0.04
 C30-C33 \\sim C31-C29 \\sim C33-C28 \\sim C29-C32 \\sim C30-C32 \\sim C31-C28
 with sigma of 0.05
 C30-C29 \\sim C29-C28 \\sim C30-C28 \\sim C31-C33 \\sim C31-C32 \\sim C33-C32
 with sigma of 0.04
 N11-C30 \\sim N11-C29 \\sim N11-C28
 with sigma of 0.02
 C30-C31 \\sim C29-C33 \\sim C28-C32
 with sigma of 0.02
 N6-C17 \\sim N6A-C17A
 with sigma of 0.02
 N6-C18 \\sim N6A-C18A
 with sigma of 0.02
 N6-C16 \\sim N6A-C16A
 with sigma of 0.02
 C18-C17 \\sim C18A-C17A
 with sigma of 0.04
 C16-C17 \\sim C16A-C17A
 with sigma of 0.04
 O2-C18 \\sim O2-C18A
 with sigma of 0.02
 C16-C18 \\sim C16A-C18A
 with sigma of 0.04
 O2-N6 \\sim O2-N6A
 with sigma of 0.04
 Ni3-O4 \\sim Ni3-O4A
 with sigma of 0.02
 O4-C25 \\sim O4A-C25A
 with sigma of 0.02
 Ni3-C25 \\sim Ni3-C25A
 with sigma of 0.04
 N9-C25 \\sim N9-C25A
 with sigma of 0.02
 N9-C26 \\sim N9-C26A
 with sigma of 0.02
 N9-C27 \\sim N9-C27A
 with sigma of 0.02
 O4-N9 \\sim O4A-N9
 with sigma of 0.04
 C30-C29 \\sim C30-C28 \\sim C29-C28 \\sim C31-C33 \\sim C31-C32 \\sim C33-C32
 with sigma of 0.01
3. Rigid bond restraints
 Ni3, O1, C15, O2, O4A, O5, O3, O4, N11, N5, H15, C14, C28, C22, C30, C21, H21,
  C18, C18A, C25A, C25, C29, H18, C13, H13B, H14A, H14B, H14C, H28A, H28B, C32,
 N8, H22, H30A, H30B, C31, H29B, N7, N6, H18A, N6A, C17, H17B, H25A, N9, H25,
 H29A, C33, H13A, H13C, C23, C24, C19, C20, H19A, C16, C17A, C16A, H16E, H17A,
 H17C, C27A, C26, C27, C26A, H26D, H23A, H23B, H23C, H24A, H24B, H24C, H19B,
 H19C, H20A, H20B, H20C, H16A, H16B, H16C, H17D, H17E, H17F, H16D, H16F, H26B,
 H26E, H26A, H26C, H26F
 with sigma for 1-2 distances of 0.01 and sigma for 1-3 distances of 0.01
4. Uiso/Uaniso restraints and constraints
N11 \\sim C30 \\sim C31 \\sim C29 \\sim C33 \\sim C28 \\sim C32: within 2A with
sigma of 0.04 and sigma for terminal atoms of 0.08 within 2A
N11 \\sim N12 \\sim C30 \\sim C31 \\sim C29 \\sim C33 \\sim C28 \\sim C32:
within 2A with sigma of 0.01 and sigma for terminal atoms of 0.02 within 2A
5. Rigid body (RIGU) restrains
 Ni3, O1, C15, O2, O4A, O5, O3, O4, N11, N5, H15, C18, C18A, C25A, C21, C22,
 C25, C28, C30, C29, C13, C14, H18, N6, H18A, N6A, H25A, N9, H21, N7, H22, N8,
 H25, H28B, H28A, C32, H30A, H30B, C31, H29B, H29A, C33, H13A, H13B, H13C, H14A,
  H14B, H14C, C16, C17, C17A, C16A, C27A, C27, C26, C26A, C19, C20, C23, C24,
 H16A, H16B, H16C, H17A, H17B, H17C, H17D, H17E, H17F, H16D, H16E, H16F, H26A,
 H26B, H26C, H26D, H26E, H26F, H19A, H19B, H19C, H20A, H20B, H20C, H23A, H23B,
 H23C, H24A, H24B, H24C
 with sigma for 1-2 distances of 0.004 and sigma for 1-3 distances of 0.004
6. Others
 Sof(C18A)=Sof(H18A)=Sof(N6A)=Sof(C17A)=Sof(H17D)=Sof(H17E)=Sof(H17F)=
 Sof(C16A)=Sof(H16D)=Sof(H16E)=Sof(H16F)=1-FVAR(1)
 Sof(N6)=Sof(C16)=Sof(H16A)=Sof(H16B)=Sof(H16C)=Sof(C18)=Sof(H18)=Sof(C17)=
 Sof(H17A)=Sof(H17B)=Sof(H17C)=FVAR(1)
 Sof(O4A)=Sof(C25A)=Sof(H25A)=Sof(C26A)=Sof(H26D)=Sof(H26E)=Sof(H26F)=
 Sof(C27A)=Sof(H27C)=Sof(H27D)=1-FVAR(2)
 Sof(O4)=Sof(C25)=Sof(H25)=Sof(C26)=Sof(H26A)=Sof(H26B)=Sof(H26C)=Sof(C27)=
 Sof(H27A)=Sof(H27B)=FVAR(2)
 Fixed Sof: N11(0.5) N12(0.5) C30(0.5) H30A(0.5) H30B(0.5) C31(0.5) H31A(0.5)
 H31B(0.5) C29(0.5) H29A(0.5) H29B(0.5) C33(0.5) H33A(0.5) H33B(0.5) C28(0.5)
 H28A(0.5) H28B(0.5) C32(0.5) H32A(0.5) H32B(0.5)
7.a Secondary CH2 refined with riding coordinates:
 C1(H1A,H1B), C2(H2A,H2B), C3(H3A,H3B), C4(H4A,H4B), C6(H6A,H6B), C5(H5A,H5B),
 C9(H9A,H9B), C8(H8A,H8B), C7(H7A,H7B), C10(H10A,H10B), C11(H11A,H11B),
 C12(H12A,H12B), C30(H30A,H30B), C31(H31A,H31B), C29(H29A,H29B), C33(H33A,H33B),
  C28(H28A,H28B), C32(H32A,H32B)
7.b Aromatic/amide H refined with riding coordinates:
 C15(H15), C18(H18), C21(H21), C22(H22), C25(H25), C18A(H18A), C25A(H25A)
7.c X=CH2 refined with riding coordinates:
 C27(H27A,H27B), C27A(H27C,H27D)
7.d Idealised Me refined as rotating group:
 C13(H13A,H13B,H13C), C14(H14A,H14B,H14C), C16(H16A,H16B,H16C), C19(H19A,H19B,
 H19C), C17(H17A,H17B,H17C), C20(H20A,H20B,H20C), C23(H23A,H23B,H23C), C24(H24A,
 H24B,H24C), C26(H26A,H26B,H26C), C17A(H17D,H17E,H17F), C16A(H16D,H16E,H16F),
 C26A(H26D,H26E,H26F)
;
_atom_sites_solution_hydrogens     geom
_atom_sites_solution_primary       dual
_atom_sites_solution_secondary     ?
loop_
  _atom_site_label
  _atom_site_type_symbol
  _atom_site_fract_x
  _atom_site_fract_y
  _atom_site_fract_z
  _atom_site_U_iso_or_equiv
  _atom_site_adp_type
  _atom_site_occupancy
  _atom_site_site_symmetry_order
  _atom_site_calc_flag
  _atom_site_refinement_flags_posn
  _atom_site_refinement_flags_adp
  _atom_site_refinement_flags_occupancy
  _atom_site_disorder_assembly
  _atom_site_disorder_group
 Br1 Br 0.76504(4) -0.61457(4) 0.17781(4) 0.03960(14) Uani 1 1 d . . . . .
 O1 O 0.5041(3) -0.3466(3) 0.2592(3) 0.0701(12) Uani 1 1 d . U . . .
 C1 C 0.6018(3) -0.6355(4) 0.3252(4) 0.0389(11) Uani 1 1 d . . . . .
 H1A H 0.637152 -0.586490 0.297328 0.047 Uiso 1 1 calc R U . . .
 H1B H 0.638858 -0.620840 0.392481 0.047 Uiso 1 1 calc R U . . .
 N1 N 0.6047(3) -0.7305(3) 0.2784(3) 0.0348(8) Uani 1 1 d . . . . .
 Ni2 Ni 0.76009(5) -0.73136(6) 0.27824(5) 0.03336(19) Uani 1 1 d . . . . .
 Br2 Br 0.69541(4) -0.90233(4) 0.19049(4) 0.04665(15) Uani 1 1 d . . . . .
 O2 O 0.7133(3) -0.3369(4) 0.2447(3) 0.0711(12) Uani 1 1 d D U . . .
 C2 C 0.4906(3) -0.6320(4) 0.3149(4) 0.0385(11) Uani 1 1 d . . . . .
 H2A H 0.484312 -0.601978 0.376245 0.046 Uiso 1 1 calc R U . . .
 H2B H 0.473379 -0.592624 0.270475 0.046 Uiso 1 1 calc R U . . .
 N2 N 0.4170(3) -0.7292(3) 0.2803(3) 0.0329(8) Uani 1 1 d . . . . .
 Ni1 Ni 0.26125(5) -0.72909(6) 0.28028(5) 0.03287(19) Uani 1 1 d . . . . .
 Br3 Br 0.81492(4) -0.68711(6) 0.45476(4) 0.05745(19) Uani 1 1 d . . . . .
 O3 O 0.6522(4) -0.1668(3) 0.2805(3) 0.0740(13) Uani 1 1 d . U . . .
 C3 C 0.5341(3) -0.7548(4) 0.1824(3) 0.0381(11) Uani 1 1 d . . . . .
 H3A H 0.539967 -0.814131 0.145941 0.046 Uiso 1 1 calc R U . . .
 H3B H 0.554282 -0.703416 0.150604 0.046 Uiso 1 1 calc R U . . .
 N3 N 0.9162(3) -0.7304(3) 0.2784(3) 0.0340(8) Uani 1 1 d . . . . .
 Ni3 Ni 0.59639(7) -0.29352(6) 0.17782(6) 0.0474(2) Uani 1 1 d D U . . .
 Br4 Br 0.26455(4) -0.61650(4) 0.17541(4) 0.04584(15) Uani 1 1 d . . . . .
 O4 O 0.7009(10) -0.2382(7) 0.1087(8) 0.088(3) Uani 0.670(14) 1 d D U P A 1
 C4 C 0.4223(3) -0.7683(4) 0.1848(3) 0.0388(11) Uani 1 1 d . . . . .
 H4A H 0.388883 -0.735765 0.140317 0.047 Uiso 1 1 calc R U . . .
 H4B H 0.384438 -0.836857 0.164780 0.047 Uiso 1 1 calc R U . . .
 N4 N 1.1055(3) -0.7284(3) 0.2802(3) 0.0330(8) Uani 1 1 d . . . . .
 Br6 Br 0.32031(4) -0.66159(4) 0.45367(4) 0.04412(15) Uani 1 1 d . . . . .
 N6 N 0.8312(8) -0.3805(10) 0.3345(8) 0.066(3) Uani 0.719(12) 1 d D U P B 1
 C6 C 0.4561(3) -0.7889(4) 0.3409(4) 0.0386(11) Uani 1 1 d . . . . .
 H6A H 0.405275 -0.852284 0.324708 0.046 Uiso 1 1 calc R U . . .
 H6B H 0.465138 -0.759015 0.407193 0.046 Uiso 1 1 calc R U . . .
 Br5 Br 0.19988(4) -0.90714(4) 0.21643(4) 0.04621(15) Uani 1 1 d . . . . .
 O5 O 0.4819(5) -0.2407(3) 0.1149(3) 0.0885(16) Uani 1 1 d . U . . .
 N5 N 0.3730(5) -0.3719(4) 0.3213(4) 0.0684(14) Uani 1 1 d . U . . .
 C5 C 0.5593(4) -0.8003(4) 0.3285(4) 0.0430(12) Uani 1 1 d . . . . .
 H5A H 0.607663 -0.790798 0.390695 0.052 Uiso 1 1 calc R U . . .
 H5B H 0.548649 -0.865686 0.292515 0.052 Uiso 1 1 calc R U . . .
 C9 C 0.9904(3) -0.6356(4) 0.3258(3) 0.0388(11) Uani 1 1 d . . . . .
 H9A H 0.994985 -0.622208 0.393386 0.047 Uiso 1 1 calc R U . . .
 H9B H 0.965508 -0.586178 0.299528 0.047 Uiso 1 1 calc R U . . .
 N9 N 0.8199(4) -0.1313(4) 0.0736(6) 0.087(2) Uani 1 1 d D U . . .
 C8 C 1.0331(3) -0.7681(4) 0.1846(3) 0.0375(11) Uani 1 1 d . . . . .
 H8A H 1.026040 -0.836807 0.165191 0.045 Uiso 1 1 calc R U . . .
 H8B H 1.061443 -0.736253 0.139807 0.045 Uiso 1 1 calc R U . . .
 N8 N 0.7146(5) -0.0807(4) 0.4308(3) 0.0665(15) Uani 1 1 d . U . . .
 C7 C 0.9270(3) -0.7544(4) 0.1817(3) 0.0368(10) Uani 1 1 d . . . . .
 H7A H 0.917989 -0.702549 0.150421 0.044 Uiso 1 1 calc R U . . .
 H7B H 0.872886 -0.813425 0.144994 0.044 Uiso 1 1 calc R U . . .
 N7 N 0.4004(4) -0.1330(4) 0.0890(5) 0.0726(16) Uani 1 1 d . U . . .
 C10 C 1.0976(3) -0.6311(4) 0.3131(4) 0.0372(10) Uani 1 1 d . . . . .
 H10A H 1.110700 -0.593191 0.266930 0.045 Uiso 1 1 calc R U . . .
 H10B H 1.150437 -0.599211 0.373402 0.045 Uiso 1 1 calc R U . . .
 C11 C 0.9495(3) -0.8008(4) 0.3269(4) 0.0394(11) Uani 1 1 d . . . . .
 H11A H 0.910635 -0.865859 0.289132 0.047 Uiso 1 1 calc R U . . .
 H11B H 0.934211 -0.793481 0.388235 0.047 Uiso 1 1 calc R U . . .
 C12 C 1.0651(3) -0.7873(4) 0.3418(3) 0.0374(11) Uani 1 1 d . . . . .
 H12A H 1.102161 -0.755801 0.408145 0.045 Uiso 1 1 calc R U . . .
 H12B H 1.077453 -0.850177 0.327784 0.045 Uiso 1 1 calc R U . . .
 C13 C 0.2633(7) -0.3695(8) 0.2999(7) 0.108(3) Uani 1 1 d . U . . .
 H13A H 0.217606 -0.434178 0.286675 0.163 Uiso 1 1 calc R U . . .
 H13B H 0.247531 -0.342788 0.245146 0.163 Uiso 1 1 calc R U . . .
 H13C H 0.253131 -0.329824 0.353840 0.163 Uiso 1 1 calc R U . . .
 C14 C 0.4022(6) -0.4103(6) 0.4009(5) 0.079(2) Uani 1 1 d . U . . .
 H14A H 0.392301 -0.372236 0.455946 0.119 Uiso 1 1 calc R U . . .
 H14B H 0.474660 -0.408634 0.412581 0.119 Uiso 1 1 calc R U . . .
 H14C H 0.359681 -0.476132 0.388410 0.119 Uiso 1 1 calc R U . . .
 C15 C 0.4202(7) -0.3514(6) 0.2612(6) 0.090(2) Uani 1 1 d . U . . .
 H15 H 0.379727 -0.337566 0.208527 0.107 Uiso 1 1 calc R U . . .
 C16 C 0.8531(16) -0.4271(19) 0.4115(13) 0.090(5) Uani 0.719(12) 1 d D U P B 1
 H16A H 0.917739 -0.388644 0.457590 0.135 Uiso 0.719(12) 1 calc R U P B 1
 H16B H 0.859027 -0.490173 0.387033 0.135 Uiso 0.719(12) 1 calc R U P B 1
 H16C H 0.797188 -0.433630 0.441422 0.135 Uiso 0.719(12) 1 calc R U P B 1
 C19 C 0.4039(8) -0.0317(6) 0.0879(9) 0.130(5) Uani 1 1 d . U . . .
 H19A H 0.358424 -0.029834 0.028860 0.195 Uiso 1 1 calc R U . . .
 H19B H 0.474396 0.004920 0.093853 0.195 Uiso 1 1 calc R U . . .
 H19C H 0.381292 -0.004048 0.140389 0.195 Uiso 1 1 calc R U . . .
 C18 C 0.7388(6) -0.3659(5) 0.3042(6) 0.050(2) Uani 0.719(12) 1 d D U P B 1
 H18 H 0.690925 -0.382742 0.338701 0.060 Uiso 0.719(12) 1 calc R U P B 1
 C17 C 0.9064(9) -0.3650(9) 0.2811(10) 0.089(4) Uani 0.719(12) 1 d D U P B 1
 H17A H 0.974151 -0.329263 0.323810 0.133 Uiso 0.719(12) 1 calc R U P B 1
 H17B H 0.886084 -0.328922 0.235269 0.133 Uiso 0.719(12) 1 calc R U P B 1
 H17C H 0.909540 -0.426532 0.248408 0.133 Uiso 0.719(12) 1 calc R U P B 1
 C20 C 0.2976(7) -0.1976(6) 0.0451(7) 0.106(3) Uani 1 1 d . U . . .
 H20A H 0.259069 -0.201611 0.091865 0.159 Uiso 1 1 calc R U . . .
 H20B H 0.302394 -0.260902 0.019597 0.159 Uiso 1 1 calc R U . . .
 H20C H 0.262176 -0.173907 -0.005552 0.159 Uiso 1 1 calc R U . . .
 C21 C 0.4800(5) -0.1604(5) 0.1219(6) 0.0674(17) Uani 1 1 d . U . . .
 H21 H 0.542189 -0.112149 0.154574 0.081 Uiso 1 1 calc R U . . .
 C22 C 0.6760(6) -0.1608(5) 0.3658(4) 0.0688(18) Uani 1 1 d . U . . .
 H22 H 0.665656 -0.218430 0.385977 0.083 Uiso 1 1 calc R U . . .
 C23 C 0.7446(7) -0.0780(5) 0.5317(5) 0.091(3) Uani 1 1 d . U . . .
 H23A H 0.726526 -0.142866 0.540551 0.137 Uiso 1 1 calc R U . . .
 H23B H 0.708297 -0.040505 0.563996 0.137 Uiso 1 1 calc R U . . .
 H23C H 0.818832 -0.048731 0.557429 0.137 Uiso 1 1 calc R U . . .
 C24 C 0.7316(8) 0.0111(5) 0.4042(5) 0.092(3) Uani 1 1 d . U . . .
 H24A H 0.803345 0.034134 0.403692 0.138 Uiso 1 1 calc R U . . .
 H24B H 0.716530 0.057365 0.449412 0.138 Uiso 1 1 calc R U . . .
 H24C H 0.686312 0.002886 0.341603 0.138 Uiso 1 1 calc R U . . .
 C25 C 0.7488(8) -0.1565(7) 0.1213(10) 0.091(4) Uani 0.670(14) 1 d D U P A 1
 H25 H 0.737337 -0.108901 0.164763 0.109 Uiso 0.670(14) 1 calc R U P A 1
 C26 C 0.8570(14) -0.0288(9) 0.0672(12) 0.106(6) Uani 0.670(14) 1 d D U P A 1
 H26A H 0.844495 -0.026197 0.001208 0.159 Uiso 0.670(14) 1 calc R U P A 1
 H26B H 0.930690 -0.003142 0.098672 0.159 Uiso 0.670(14) 1 calc R U P A 1
 H26C H 0.819646 0.009175 0.097437 0.159 Uiso 0.670(14) 1 calc R U P A 1
 C27 C 0.8652(19) -0.1897(13) 0.0309(16) 0.135(9) Uani 0.670(14) 1 d D U P A 1
 H27A H 0.848390 -0.254933 0.032298 0.162 Uiso 0.670(14) 1 calc R U P A 1
 H27B H 0.913775 -0.165401 -0.000523 0.162 Uiso 0.670(14) 1 calc R U P A 1
 N11 N 0.5437(7) -0.4205(8) 0.0681(8) 0.044(2) Uani 0.5 1 d D U P A -1
 N12 N 0.4702(7) -0.5759(8) -0.0668(7) 0.037(2) Uani 0.5 1 d D U P A -1
 C30 C 0.5042(10) -0.4016(7) -0.0229(6) 0.064(3) Uani 0.5 1 d D U P A -1
 H30A H 0.560410 -0.357670 -0.037875 0.077 Uiso 0.5 1 calc R U P A -1
 H30B H 0.449905 -0.369941 -0.019637 0.077 Uiso 0.5 1 calc R U P A -1
 C31 C 0.4603(9) -0.4924(6) -0.1007(6) 0.056(2) Uani 0.5 1 d D U P A -1
 H31A H 0.386843 -0.500295 -0.129637 0.067 Uiso 0.5 1 calc R U P A -1
 H31B H 0.496598 -0.486528 -0.149702 0.067 Uiso 0.5 1 calc R U P A -1
 C29 C 0.6229(8) -0.4669(8) 0.0583(8) 0.079(3) Uani 0.5 1 d D U P A -1
 H29A H 0.649623 -0.484280 0.117527 0.094 Uiso 0.5 1 calc R U P A -1
 H29B H 0.680607 -0.421922 0.046326 0.094 Uiso 0.5 1 calc R U P A -1
 C33 C 0.5813(7) -0.5567(8) -0.0221(8) 0.075(3) Uani 0.5 1 d D U P A -1
 H33A H 0.619341 -0.548770 -0.069610 0.090 Uiso 0.5 1 calc R U P A -1
 H33B H 0.593074 -0.611817 0.002448 0.090 Uiso 0.5 1 calc R U P A -1
 C28 C 0.4602(10) -0.4896(8) 0.0840(8) 0.087(3) Uani 0.5 1 d D U P A -1
 H28A H 0.403250 -0.461429 0.086982 0.104 Uiso 0.5 1 calc R U P A -1
 H28B H 0.484495 -0.504661 0.145000 0.104 Uiso 0.5 1 calc R U P A -1
 C32 C 0.4202(10) -0.5815(8) 0.0068(7) 0.084(3) Uani 0.5 1 d D U P A -1
 H32A H 0.431699 -0.634988 0.034413 0.101 Uiso 0.5 1 calc R U P A -1
 H32B H 0.345312 -0.594608 -0.020154 0.101 Uiso 0.5 1 calc R U P A -1
 C18A C 0.7910(11) -0.3495(12) 0.2550(11) 0.037(4) Uani 0.281(12) 1 d D U P B
 2
 H18A H 0.814902 -0.339589 0.202288 0.045 Uiso 0.281(12) 1 calc R U P B 2
 N6A N 0.8616(15) -0.3735(19) 0.3144(13) 0.034(4) Uani 0.281(12) 1 d D U P B 2
 C17A C 0.843(2) -0.412(4) 0.394(3) 0.051(8) Uani 0.281(12) 1 d D U P B 2
 H17D H 0.781349 -0.400078 0.407051 0.076 Uiso 0.281(12) 1 calc R U P B 2
 H17E H 0.902228 -0.381858 0.448784 0.076 Uiso 0.281(12) 1 calc R U P B 2
 H17F H 0.833625 -0.481000 0.378333 0.076 Uiso 0.281(12) 1 calc R U P B 2
 C16A C 0.9613(14) -0.3733(15) 0.2958(15) 0.047(5) Uani 0.281(12) 1 d D U P B
 2
 H16D H 0.964063 -0.438865 0.278856 0.070 Uiso 0.281(12) 1 calc R U P B 2
 H16E H 1.017299 -0.338131 0.352151 0.070 Uiso 0.281(12) 1 calc R U P B 2
 H16F H 0.968645 -0.342677 0.244202 0.070 Uiso 0.281(12) 1 calc R U P B 2
 O4A O 0.6773(13) -0.2109(12) 0.1088(15) 0.055(4) Uani 0.330(14) 1 d D U P A 2
 C25A C 0.7575(14) -0.2095(16) 0.0937(16) 0.073(6) Uani 0.330(14) 1 d D U P A
 2
 H25A H 0.780549 -0.264337 0.095436 0.087 Uiso 0.330(14) 1 calc R U P A 2
 C26A C 0.920(2) -0.151(4) 0.062(4) 0.139(18) Uani 0.330(14) 1 d D U P A 2
 H26D H 0.978971 -0.098875 0.103372 0.209 Uiso 0.330(14) 1 calc R U P A 2
 H26E H 0.921821 -0.154338 -0.003237 0.209 Uiso 0.330(14) 1 calc R U P A 2
 H26F H 0.924006 -0.210876 0.077974 0.209 Uiso 0.330(14) 1 calc R U P A 2
 C27A C 0.777(2) -0.074(2) 0.036(3) 0.131(15) Uani 0.330(14) 1 d D U P A 2
 H27C H 0.704603 -0.085623 0.022474 0.157 Uiso 0.330(14) 1 calc R U P A 2
 H27D H 0.817545 -0.020700 0.021601 0.157 Uiso 0.330(14) 1 calc R U P A 2

loop_
  _atom_site_aniso_label
  _atom_site_aniso_U_11
  _atom_site_aniso_U_22
  _atom_site_aniso_U_33
  _atom_site_aniso_U_23
  _atom_site_aniso_U_13
  _atom_site_aniso_U_12
 Br1 0.0293(2) 0.0546(3) 0.0486(3) 0.0267(2) 0.0171(2) 0.0214(2)
 O1 0.044(2) 0.076(3) 0.079(3) -0.010(2) 0.023(2) 0.010(2)
 C1 0.027(2) 0.054(3) 0.044(3) 0.016(2) 0.018(2) 0.019(2)
 N1 0.0249(18) 0.050(2) 0.041(2) 0.0213(18) 0.0149(16) 0.0190(17)
 Ni2 0.0230(4) 0.0514(5) 0.0369(4) 0.0207(4) 0.0135(3) 0.0194(3)
 Br2 0.0304(3) 0.0492(3) 0.0681(4) 0.0194(3) 0.0188(2) 0.0172(2)
 O2 0.047(2) 0.080(3) 0.080(3) 0.011(2) 0.001(2) 0.030(2)
 C2 0.024(2) 0.053(3) 0.051(3) 0.023(2) 0.017(2) 0.018(2)
 N2 0.0225(17) 0.047(2) 0.039(2) 0.0198(18) 0.0130(15) 0.0162(16)
 Ni1 0.0223(4) 0.0483(5) 0.0390(4) 0.0204(4) 0.0145(3) 0.0177(3)
 Br3 0.0340(3) 0.1150(5) 0.0369(3) 0.0223(3) 0.0147(2) 0.0387(3)
 O3 0.124(4) 0.048(2) 0.0398(19) 0.0136(17) 0.009(2) 0.016(2)
 C3 0.026(2) 0.057(3) 0.040(3) 0.019(2) 0.0138(19) 0.019(2)
 N3 0.0279(19) 0.049(2) 0.036(2) 0.0199(18) 0.0150(16) 0.0178(17)
 Ni3 0.0623(6) 0.0433(5) 0.0394(5) 0.0168(4) 0.0129(4) 0.0170(4)
 Br4 0.0318(3) 0.0666(4) 0.0604(3) 0.0394(3) 0.0242(2) 0.0255(2)
 O4 0.138(8) 0.038(5) 0.063(5) 0.002(4) 0.046(6) -0.030(5)
 C4 0.026(2) 0.056(3) 0.045(3) 0.019(2) 0.016(2) 0.020(2)
 N4 0.0251(18) 0.046(2) 0.036(2) 0.0169(17) 0.0131(15) 0.0169(16)
 Br6 0.0286(3) 0.0734(4) 0.0393(3) 0.0192(2) 0.0141(2) 0.0227(2)
 N6 0.055(5) 0.077(6) 0.062(7) 0.005(5) 0.004(4) 0.036(6)
 C6 0.028(2) 0.055(3) 0.048(3) 0.027(2) 0.018(2) 0.021(2)
 Br5 0.0327(3) 0.0487(3) 0.0649(4) 0.0156(3) 0.0210(2) 0.0175(2)
 O5 0.137(4) 0.071(3) 0.055(3) 0.004(2) -0.011(3) 0.068(3)
 N5 0.085(4) 0.058(3) 0.057(3) 0.006(2) 0.041(3) -0.003(3)
 C5 0.030(2) 0.066(3) 0.053(3) 0.036(3) 0.022(2) 0.026(2)
 C9 0.026(2) 0.055(3) 0.042(3) 0.014(2) 0.0116(19) 0.021(2)
 N9 0.048(3) 0.067(4) 0.153(6) 0.030(4) 0.042(4) 0.013(3)
 C8 0.025(2) 0.060(3) 0.036(2) 0.017(2) 0.0135(19) 0.018(2)
 N8 0.099(4) 0.047(3) 0.039(2) 0.012(2) 0.003(3) 0.010(3)
 C7 0.022(2) 0.054(3) 0.044(3) 0.019(2) 0.0150(19) 0.019(2)
 N7 0.052(3) 0.054(3) 0.121(5) 0.021(3) 0.029(3) 0.025(2)
 C10 0.026(2) 0.047(3) 0.049(3) 0.018(2) 0.017(2) 0.017(2)
 C11 0.026(2) 0.061(3) 0.046(3) 0.027(2) 0.018(2) 0.023(2)
 C12 0.029(2) 0.053(3) 0.041(3) 0.023(2) 0.0144(19) 0.018(2)
 C13 0.087(5) 0.117(8) 0.114(7) 0.031(6) 0.012(5) 0.029(5)
 C14 0.070(5) 0.095(6) 0.061(4) 0.005(3) 0.006(3) 0.024(4)
 C15 0.099(5) 0.082(5) 0.097(6) 0.013(4) 0.061(5) 0.018(4)
 C16 0.108(11) 0.122(14) 0.048(9) 0.006(7) 0.003(7) 0.074(10)
 C19 0.105(7) 0.059(4) 0.184(11) 0.023(6) -0.037(7) 0.022(4)
 C18 0.044(4) 0.035(4) 0.063(5) 0.001(3) 0.009(3) 0.010(3)
 C17 0.039(6) 0.097(9) 0.125(10) 0.023(8) 0.019(6) 0.015(6)
 C20 0.088(5) 0.084(5) 0.110(7) 0.024(5) -0.035(5) 0.014(4)
 C21 0.056(3) 0.052(3) 0.105(5) 0.016(3) 0.036(3) 0.024(3)
 C22 0.101(5) 0.046(3) 0.048(3) 0.014(2) 0.009(3) 0.010(3)
 C23 0.140(8) 0.070(5) 0.043(3) 0.022(3) 0.006(4) 0.005(5)
 C24 0.148(8) 0.054(4) 0.065(4) 0.027(3) 0.019(5) 0.012(4)
 C25 0.049(6) 0.031(4) 0.178(13) -0.015(6) 0.056(7) -0.011(4)
 C26 0.139(14) 0.080(7) 0.140(13) 0.045(9) 0.090(12) 0.043(9)
 C27 0.23(2) 0.086(10) 0.131(16) 0.022(10) 0.135(19) 0.049(13)
 N11 0.052(5) 0.046(4) 0.041(4) 0.018(3) 0.016(3) 0.020(3)
 N12 0.041(4) 0.045(4) 0.034(4) 0.020(4) 0.016(4) 0.018(4)
 C30 0.089(6) 0.050(5) 0.042(4) 0.012(3) -0.003(4) 0.019(5)
 C31 0.082(6) 0.043(5) 0.037(4) 0.015(3) -0.004(4) 0.025(4)
 C29 0.062(5) 0.068(6) 0.082(6) -0.023(5) -0.016(5) 0.034(4)
 C33 0.056(5) 0.067(6) 0.080(6) -0.021(5) -0.013(5) 0.034(5)
 C28 0.103(6) 0.075(6) 0.057(5) -0.004(4) 0.039(5) -0.022(5)
 C32 0.098(6) 0.077(6) 0.055(5) -0.003(5) 0.043(5) -0.024(5)
 C18A 0.036(6) 0.040(9) 0.032(8) 0.007(7) 0.005(6) 0.008(6)
 N6A 0.044(10) 0.042(9) 0.026(8) 0.007(6) 0.016(6) 0.024(10)
 C17A 0.045(14) 0.08(2) 0.024(12) 0.016(11) 0.007(10) 0.016(13)
 C16A 0.027(8) 0.052(12) 0.057(12) 0.007(9) 0.012(8) 0.008(8)
 O4A 0.077(7) 0.031(9) 0.057(7) 0.013(7) 0.016(6) 0.016(7)
 C25A 0.059(9) 0.082(13) 0.063(13) 0.016(12) 0.008(8) 0.003(8)
 C26A 0.10(2) 0.18(5) 0.18(5) 0.05(4) 0.09(3) 0.07(2)
 C27A 0.070(17) 0.14(3) 0.22(4) 0.12(3) 0.06(2) 0.031(16)

_geom_special_details
;
 All esds (except the esd in the dihedral angle between two l.s. planes)
 are estimated using the full covariance matrix.  The cell esds are taken
 into account individually in the estimation of esds in distances, angles
 and torsion angles; correlations between esds in cell parameters are only
 used when they are defined by crystal symmetry.  An approximate (isotropic)
 treatment of cell esds is used for estimating esds involving l.s. planes.
;
loop_
  _geom_bond_atom_site_label_1
  _geom_bond_atom_site_label_2
  _geom_bond_distance
  _geom_bond_site_symmetry_2
  _geom_bond_publ_flag
 Br1 Ni2 2.4946(9) . ?
 O1 Ni3 2.086(5) . ?
 O1 C15 1.165(9) . ?
 C1 H1A 0.9900 . ?
 C1 H1B 0.9900 . ?
 C1 N1 1.485(6) . ?
 C1 C2 1.539(6) . ?
 N1 Ni2 2.173(3) . ?
 N1 C3 1.486(6) . ?
 N1 C5 1.493(6) . ?
 Ni2 Br2 2.5054(10) . ?
 Ni2 Br3 2.5214(9) . ?
 Ni2 N3 2.176(4) . ?
 O2 Ni3 2.020(4) . ?
 O2 C18 1.088(9) . ?
 O2 C18A 1.126(13) . ?
 C2 H2A 0.9900 . ?
 C2 H2B 0.9900 . ?
 C2 N2 1.488(6) . ?
 N2 Ni1 2.175(3) . ?
 N2 C4 1.484(6) . ?
 N2 C6 1.487(6) . ?
 Ni1 Br4 2.4953(9) . ?
 Ni1 N4 2.177(3) 1_455 ?
 Ni1 Br6 2.5044(9) . ?
 Ni1 Br5 2.5255(10) . ?
 O3 Ni3 2.081(4) . ?
 O3 C22 1.237(7) . ?
 C3 H3A 0.9900 . ?
 C3 H3B 0.9900 . ?
 C3 C4 1.535(6) . ?
 N3 C9 1.485(6) . ?
 N3 C7 1.492(6) . ?
 N3 C11 1.481(6) . ?
 Ni3 O4 2.074(7) . ?
 Ni3 O5 2.061(4) . ?
 Ni3 N11 2.141(12) . ?
 Ni3 O4A 2.045(12) . ?
 O4 C25 1.200(12) . ?
 C4 H4A 0.9900 . ?
 C4 H4B 0.9900 . ?
 N4 C8 1.489(6) . ?
 N4 C10 1.489(6) . ?
 N4 C12 1.494(6) . ?
 N6 C16 1.463(14) . ?
 N6 C18 1.350(10) . ?
 N6 C17 1.461(14) . ?
 C6 H6A 0.9900 . ?
 C6 H6B 0.9900 . ?
 C6 C5 1.538(6) . ?
 O5 C21 1.190(7) . ?
 N5 C13 1.503(10) . ?
 N5 C14 1.436(9) . ?
 N5 C15 1.272(9) . ?
 C5 H5A 0.9900 . ?
 C5 H5B 0.9900 . ?
 C9 H9A 0.9900 . ?
 C9 H9B 0.9900 . ?
 C9 C10 1.539(6) . ?
 N9 C25 1.372(11) . ?
 N9 C26 1.520(13) . ?
 N9 C27 1.351(17) . ?
 N9 C25A 1.402(17) . ?
 N9 C26A 1.538(19) . ?
 N9 C27A 1.29(2) . ?
 C8 H8A 0.9900 . ?
 C8 H8B 0.9900 . ?
 C8 C7 1.536(6) . ?
 N8 C22 1.316(8) . ?
 N8 C23 1.475(8) . ?
 N8 C24 1.473(8) . ?
 C7 H7A 0.9900 . ?
 C7 H7B 0.9900 . ?
 N7 C19 1.503(9) . ?
 N7 C20 1.456(10) . ?
 N7 C21 1.298(8) . ?
 C10 H10A 0.9900 . ?
 C10 H10B 0.9900 . ?
 C11 H11A 0.9900 . ?
 C11 H11B 0.9900 . ?
 C11 C12 1.537(6) . ?
 C12 H12A 0.9900 . ?
 C12 H12B 0.9900 . ?
 C13 H13A 0.9800 . ?
 C13 H13B 0.9800 . ?
 C13 H13C 0.9800 . ?
 C14 H14A 0.9800 . ?
 C14 H14B 0.9800 . ?
 C14 H14C 0.9800 . ?
 C15 H15 0.9500 . ?
 C16 H16A 0.9800 . ?
 C16 H16B 0.9800 . ?
 C16 H16C 0.9800 . ?
 C19 H19A 0.9800 . ?
 C19 H19B 0.9800 . ?
 C19 H19C 0.9800 . ?
 C18 H18 0.9500 . ?
 C17 H17A 0.9800 . ?
 C17 H17B 0.9800 . ?
 C17 H17C 0.9800 . ?
 C20 H20A 0.9800 . ?
 C20 H20B 0.9800 . ?
 C20 H20C 0.9800 . ?
 C21 H21 0.9500 . ?
 C22 H22 0.9500 . ?
 C23 H23A 0.9800 . ?
 C23 H23B 0.9800 . ?
 C23 H23C 0.9800 . ?
 C24 H24A 0.9800 . ?
 C24 H24B 0.9800 . ?
 C24 H24C 0.9800 . ?
 C25 H25 0.9500 . ?
 C26 H26A 0.9800 . ?
 C26 H26B 0.9800 . ?
 C26 H26C 0.9800 . ?
 C27 H27A 0.9500 . ?
 C27 H27B 0.9500 . ?
 N11 C30 1.461(7) . ?
 N11 C29 1.459(7) . ?
 N11 C28 1.453(7) . ?
 N12 C31 1.448(9) . ?
 N12 C33 1.481(9) . ?
 N12 C32 1.443(9) . ?
 C30 H30A 0.9900 . ?
 C30 H30B 0.9900 . ?
 C30 C31 1.525(10) . ?
 C31 H31A 0.9900 . ?
 C31 H31B 0.9900 . ?
 C29 H29A 0.9900 . ?
 C29 H29B 0.9900 . ?
 C29 C33 1.535(11) . ?
 C33 H33A 0.9900 . ?
 C33 H33B 0.9900 . ?
 C28 H28A 0.9900 . ?
 C28 H28B 0.9900 . ?
 C28 C32 1.530(11) . ?
 C32 H32A 0.9900 . ?
 C32 H32B 0.9900 . ?
 C18A H18A 0.9500 . ?
 C18A N6A 1.335(15) . ?
 N6A C17A 1.462(19) . ?
 N6A C16A 1.480(17) . ?
 C17A H17D 0.9800 . ?
 C17A H17E 0.9800 . ?
 C17A H17F 0.9800 . ?
 C16A H16D 0.9800 . ?
 C16A H16E 0.9800 . ?
 C16A H16F 0.9800 . ?
 O4A C25A 1.187(17) . ?
 C25A H25A 0.9500 . ?
 C26A H26D 0.9800 . ?
 C26A H26E 0.9800 . ?
 C26A H26F 0.9800 . ?
 C27A H27C 0.9500 . ?
 C27A H27D 0.9500 . ?

loop_
  _geom_angle_atom_site_label_1
  _geom_angle_atom_site_label_2
  _geom_angle_atom_site_label_3
  _geom_angle
  _geom_angle_site_symmetry_1
  _geom_angle_site_symmetry_3
  _geom_angle_publ_flag
 C15 O1 Ni3 134.8(6) . . ?
 H1A C1 H1B 108.0 . . ?
 N1 C1 H1A 109.4 . . ?
 N1 C1 H1B 109.4 . . ?
 N1 C1 C2 111.3(4) . . ?
 C2 C1 H1A 109.4 . . ?
 C2 C1 H1B 109.4 . . ?
 C1 N1 Ni2 111.6(3) . . ?
 C1 N1 C3 106.6(4) . . ?
 C1 N1 C5 107.3(4) . . ?
 C3 N1 Ni2 112.6(3) . . ?
 C3 N1 C5 106.8(4) . . ?
 C5 N1 Ni2 111.6(3) . . ?
 Br1 Ni2 Br2 114.88(4) . . ?
 Br1 Ni2 Br3 124.53(4) . . ?
 N1 Ni2 Br1 89.64(10) . . ?
 N1 Ni2 Br2 90.42(11) . . ?
 N1 Ni2 Br3 90.11(11) . . ?
 N1 Ni2 N3 179.33(15) . . ?
 Br2 Ni2 Br3 120.59(4) . . ?
 N3 Ni2 Br1 89.87(10) . . ?
 N3 Ni2 Br2 90.21(11) . . ?
 N3 Ni2 Br3 89.78(10) . . ?
 C18 O2 Ni3 142.9(6) . . ?
 C18A O2 Ni3 153.4(9) . . ?
 C1 C2 H2A 109.4 . . ?
 C1 C2 H2B 109.4 . . ?
 H2A C2 H2B 108.0 . . ?
 N2 C2 C1 111.1(4) . . ?
 N2 C2 H2A 109.4 . . ?
 N2 C2 H2B 109.4 . . ?
 C2 N2 Ni1 112.2(3) . . ?
 C4 N2 C2 107.7(4) . . ?
 C4 N2 Ni1 111.2(3) . . ?
 C4 N2 C6 106.7(4) . . ?
 C6 N2 C2 106.9(4) . . ?
 C6 N2 Ni1 111.8(3) . . ?
 N2 Ni1 Br4 89.97(10) . . ?
 N2 Ni1 N4 179.75(15) . 1_455 ?
 N2 Ni1 Br6 90.15(11) . . ?
 N2 Ni1 Br5 90.09(11) . . ?
 Br4 Ni1 Br6 118.33(4) . . ?
 Br4 Ni1 Br5 121.94(4) . . ?
 N4 Ni1 Br4 89.81(10) 1_455 . ?
 N4 Ni1 Br6 89.85(10) 1_455 . ?
 N4 Ni1 Br5 90.12(11) 1_455 . ?
 Br6 Ni1 Br5 119.73(4) . . ?
 C22 O3 Ni3 125.0(4) . . ?
 N1 C3 H3A 109.4 . . ?
 N1 C3 H3B 109.4 . . ?
 N1 C3 C4 111.2(4) . . ?
 H3A C3 H3B 108.0 . . ?
 C4 C3 H3A 109.4 . . ?
 C4 C3 H3B 109.4 . . ?
 C9 N3 Ni2 111.5(3) . . ?
 C9 N3 C7 106.9(4) . . ?
 C7 N3 Ni2 112.2(3) . . ?
 C11 N3 Ni2 111.5(3) . . ?
 C11 N3 C9 107.8(4) . . ?
 C11 N3 C7 106.7(4) . . ?
 O1 Ni3 N11 95.3(3) . . ?
 O2 Ni3 O1 91.7(2) . . ?
 O2 Ni3 O3 88.68(19) . . ?
 O2 Ni3 O4 83.2(4) . . ?
 O2 Ni3 O5 176.3(2) . . ?
 O2 Ni3 N11 91.4(3) . . ?
 O2 Ni3 O4A 97.1(5) . . ?
 O3 Ni3 O1 87.62(18) . . ?
 O3 Ni3 N11 177.1(3) . . ?
 O4 Ni3 O1 174.1(4) . . ?
 O4 Ni3 O3 89.2(3) . . ?
 O4 Ni3 N11 87.9(4) . . ?
 O5 Ni3 O1 88.9(2) . . ?
 O5 Ni3 O3 87.74(19) . . ?
 O5 Ni3 O4 95.9(5) . . ?
 O5 Ni3 N11 92.2(3) . . ?
 O4A Ni3 O1 165.5(5) . . ?
 O4A Ni3 O3 81.2(6) . . ?
 O4A Ni3 O5 81.6(5) . . ?
 C25 O4 Ni3 127.3(9) . . ?
 N2 C4 C3 111.0(4) . . ?
 N2 C4 H4A 109.4 . . ?
 N2 C4 H4B 109.4 . . ?
 C3 C4 H4A 109.4 . . ?
 C3 C4 H4B 109.4 . . ?
 H4A C4 H4B 108.0 . . ?
 C8 N4 Ni1 111.4(3) . 1_655 ?
 C8 N4 C10 107.0(4) . . ?
 C8 N4 C12 106.6(4) . . ?
 C10 N4 Ni1 112.7(3) . 1_655 ?
 C10 N4 C12 106.9(4) . . ?
 C12 N4 Ni1 111.9(3) . 1_655 ?
 C18 N6 C16 121.6(11) . . ?
 C18 N6 C17 120.4(10) . . ?
 C17 N6 C16 117.3(10) . . ?
 N2 C6 H6A 109.4 . . ?
 N2 C6 H6B 109.4 . . ?
 N2 C6 C5 111.0(4) . . ?
 H6A C6 H6B 108.0 . . ?
 C5 C6 H6A 109.4 . . ?
 C5 C6 H6B 109.4 . . ?
 C21 O5 Ni3 129.4(5) . . ?
 C14 N5 C13 113.0(6) . . ?
 C15 N5 C13 116.1(8) . . ?
 C15 N5 C14 130.3(8) . . ?
 N1 C5 C6 111.1(4) . . ?
 N1 C5 H5A 109.4 . . ?
 N1 C5 H5B 109.4 . . ?
 C6 C5 H5A 109.4 . . ?
 C6 C5 H5B 109.4 . . ?
 H5A C5 H5B 108.0 . . ?
 N3 C9 H9A 109.4 . . ?
 N3 C9 H9B 109.4 . . ?
 N3 C9 C10 111.2(4) . . ?
 H9A C9 H9B 108.0 . . ?
 C10 C9 H9A 109.4 . . ?
 C10 C9 H9B 109.4 . . ?
 C25 N9 C26 120.2(8) . . ?
 C27 N9 C25 126.2(10) . . ?
 C27 N9 C26 113.5(10) . . ?
 C25A N9 C26A 111(2) . . ?
 C27A N9 C25A 118.4(17) . . ?
 C27A N9 C26A 126(3) . . ?
 N4 C8 H8A 109.4 . . ?
 N4 C8 H8B 109.4 . . ?
 N4 C8 C7 111.3(4) . . ?
 H8A C8 H8B 108.0 . . ?
 C7 C8 H8A 109.4 . . ?
 C7 C8 H8B 109.4 . . ?
 C22 N8 C23 122.7(5) . . ?
 C22 N8 C24 120.1(5) . . ?
 C24 N8 C23 117.2(6) . . ?
 N3 C7 C8 110.5(4) . . ?
 N3 C7 H7A 109.5 . . ?
 N3 C7 H7B 109.5 . . ?
 C8 C7 H7A 109.5 . . ?
 C8 C7 H7B 109.5 . . ?
 H7A C7 H7B 108.1 . . ?
 C20 N7 C19 111.9(6) . . ?
 C21 N7 C19 124.2(6) . . ?
 C21 N7 C20 123.8(6) . . ?
 N4 C10 C9 110.7(4) . . ?
 N4 C10 H10A 109.5 . . ?
 N4 C10 H10B 109.5 . . ?
 C9 C10 H10A 109.5 . . ?
 C9 C10 H10B 109.5 . . ?
 H10A C10 H10B 108.1 . . ?
 N3 C11 H11A 109.5 . . ?
 N3 C11 H11B 109.5 . . ?
 N3 C11 C12 110.8(4) . . ?
 H11A C11 H11B 108.1 . . ?
 C12 C11 H11A 109.5 . . ?
 C12 C11 H11B 109.5 . . ?
 N4 C12 C11 110.9(4) . . ?
 N4 C12 H12A 109.5 . . ?
 N4 C12 H12B 109.5 . . ?
 C11 C12 H12A 109.5 . . ?
 C11 C12 H12B 109.5 . . ?
 H12A C12 H12B 108.0 . . ?
 N5 C13 H13A 109.5 . . ?
 N5 C13 H13B 109.5 . . ?
 N5 C13 H13C 109.5 . . ?
 H13A C13 H13B 109.5 . . ?
 H13A C13 H13C 109.5 . . ?
 H13B C13 H13C 109.5 . . ?
 N5 C14 H14A 109.5 . . ?
 N5 C14 H14B 109.5 . . ?
 N5 C14 H14C 109.5 . . ?
 H14A C14 H14B 109.5 . . ?
 H14A C14 H14C 109.5 . . ?
 H14B C14 H14C 109.5 . . ?
 O1 C15 N5 131.5(10) . . ?
 O1 C15 H15 114.3 . . ?
 N5 C15 H15 114.3 . . ?
 N6 C16 H16A 109.5 . . ?
 N6 C16 H16B 109.5 . . ?
 N6 C16 H16C 109.5 . . ?
 H16A C16 H16B 109.5 . . ?
 H16A C16 H16C 109.5 . . ?
 H16B C16 H16C 109.5 . . ?
 N7 C19 H19A 109.5 . . ?
 N7 C19 H19B 109.5 . . ?
 N7 C19 H19C 109.5 . . ?
 H19A C19 H19B 109.5 . . ?
 H19A C19 H19C 109.5 . . ?
 H19B C19 H19C 109.5 . . ?
 O2 C18 N6 127.1(9) . . ?
 O2 C18 H18 116.4 . . ?
 N6 C18 H18 116.4 . . ?
 N6 C17 H17A 109.5 . . ?
 N6 C17 H17B 109.5 . . ?
 N6 C17 H17C 109.5 . . ?
 H17A C17 H17B 109.5 . . ?
 H17A C17 H17C 109.5 . . ?
 H17B C17 H17C 109.5 . . ?
 N7 C20 H20A 109.5 . . ?
 N7 C20 H20B 109.5 . . ?
 N7 C20 H20C 109.5 . . ?
 H20A C20 H20B 109.5 . . ?
 H20A C20 H20C 109.5 . . ?
 H20B C20 H20C 109.5 . . ?
 O5 C21 N7 125.8(7) . . ?
 O5 C21 H21 117.1 . . ?
 N7 C21 H21 117.1 . . ?
 O3 C22 N8 125.2(6) . . ?
 O3 C22 H22 117.4 . . ?
 N8 C22 H22 117.4 . . ?
 N8 C23 H23A 109.5 . . ?
 N8 C23 H23B 109.5 . . ?
 N8 C23 H23C 109.5 . . ?
 H23A C23 H23B 109.5 . . ?
 H23A C23 H23C 109.5 . . ?
 H23B C23 H23C 109.5 . . ?
 N8 C24 H24A 109.5 . . ?
 N8 C24 H24B 109.5 . . ?
 N8 C24 H24C 109.5 . . ?
 H24A C24 H24B 109.5 . . ?
 H24A C24 H24C 109.5 . . ?
 H24B C24 H24C 109.5 . . ?
 O4 C25 N9 120.6(10) . . ?
 O4 C25 H25 119.7 . . ?
 N9 C25 H25 119.7 . . ?
 N9 C26 H26A 109.5 . . ?
 N9 C26 H26B 109.5 . . ?
 N9 C26 H26C 109.5 . . ?
 H26A C26 H26B 109.5 . . ?
 H26A C26 H26C 109.5 . . ?
 H26B C26 H26C 109.5 . . ?
 N9 C27 H27A 120.0 . . ?
 N9 C27 H27B 120.0 . . ?
 H27A C27 H27B 120.0 . . ?
 C30 N11 Ni3 111.5(7) . . ?
 C29 N11 Ni3 113.9(7) . . ?
 C29 N11 C30 106.2(7) . . ?
 C28 N11 Ni3 110.6(7) . . ?
 C28 N11 C30 106.9(7) . . ?
 C28 N11 C29 107.2(7) . . ?
 C31 N12 C33 105.5(7) . . ?
 C32 N12 C31 108.4(7) . . ?
 C32 N12 C33 106.5(7) . . ?
 N11 C30 H30A 109.2 . . ?
 N11 C30 H30B 109.2 . . ?
 N11 C30 C31 112.0(7) . . ?
 H30A C30 H30B 107.9 . . ?
 C31 C30 H30A 109.2 . . ?
 C31 C30 H30B 109.2 . . ?
 N12 C31 C30 112.3(7) . . ?
 N12 C31 H31A 109.1 . . ?
 N12 C31 H31B 109.1 . . ?
 C30 C31 H31A 109.1 . . ?
 C30 C31 H31B 109.1 . . ?
 H31A C31 H31B 107.9 . . ?
 N11 C29 H29A 109.3 . . ?
 N11 C29 H29B 109.3 . . ?
 N11 C29 C33 111.7(7) . . ?
 H29A C29 H29B 107.9 . . ?
 C33 C29 H29A 109.3 . . ?
 C33 C29 H29B 109.3 . . ?
 N12 C33 C29 111.7(7) . . ?
 N12 C33 H33A 109.3 . . ?
 N12 C33 H33B 109.3 . . ?
 C29 C33 H33A 109.3 . . ?
 C29 C33 H33B 109.3 . . ?
 H33A C33 H33B 107.9 . . ?
 N11 C28 H28A 109.2 . . ?
 N11 C28 H28B 109.2 . . ?
 N11 C28 C32 112.2(7) . . ?
 H28A C28 H28B 107.9 . . ?
 C32 C28 H28A 109.2 . . ?
 C32 C28 H28B 109.2 . . ?
 N12 C32 C28 112.1(7) . . ?
 N12 C32 H32A 109.2 . . ?
 N12 C32 H32B 109.2 . . ?
 C28 C32 H32A 109.2 . . ?
 C28 C32 H32B 109.2 . . ?
 H32A C32 H32B 107.9 . . ?
 O2 C18A H18A 108.6 . . ?
 O2 C18A N6A 142.8(16) . . ?
 N6A C18A H18A 108.6 . . ?
 C18A N6A C17A 123.9(18) . . ?
 C18A N6A C16A 120.5(15) . . ?
 C17A N6A C16A 115.2(15) . . ?
 N6A C17A H17D 109.5 . . ?
 N6A C17A H17E 109.5 . . ?
 N6A C17A H17F 109.5 . . ?
 H17D C17A H17E 109.5 . . ?
 H17D C17A H17F 109.5 . . ?
 H17E C17A H17F 109.5 . . ?
 N6A C16A H16D 109.5 . . ?
 N6A C16A H16E 109.5 . . ?
 N6A C16A H16F 109.5 . . ?
 H16D C16A H16E 109.5 . . ?
 H16D C16A H16F 109.5 . . ?
 H16E C16A H16F 109.5 . . ?
 C25A O4A Ni3 130.1(14) . . ?
 N9 C25A H25A 118.2 . . ?
 O4A C25A N9 124(2) . . ?
 O4A C25A H25A 118.2 . . ?
 N9 C26A H26D 109.5 . . ?
 N9 C26A H26E 109.5 . . ?
 N9 C26A H26F 109.5 . . ?
 H26D C26A H26E 109.5 . . ?
 H26D C26A H26F 109.5 . . ?
 H26E C26A H26F 109.5 . . ?
 N9 C27A H27C 120.0 . . ?
 N9 C27A H27D 120.0 . . ?
 H27C C27A H27D 120.0 . . ?

loop_
  _geom_torsion_atom_site_label_1
  _geom_torsion_atom_site_label_2
  _geom_torsion_atom_site_label_3
  _geom_torsion_atom_site_label_4
  _geom_torsion
  _geom_torsion_site_symmetry_1
  _geom_torsion_site_symmetry_2
  _geom_torsion_site_symmetry_3
  _geom_torsion_site_symmetry_4
  _geom_torsion_publ_flag
 C1 N1 C3 C4 -65.9(5) . . . . ?
 C1 N1 C5 C6 49.1(5) . . . . ?
 C1 C2 N2 Ni1 173.3(3) . . . . ?
 C1 C2 N2 C4 -64.0(5) . . . . ?
 C1 C2 N2 C6 50.3(5) . . . . ?
 N1 C1 C2 N2 12.8(6) . . . . ?
 N1 C3 C4 N2 15.0(6) . . . . ?
 Ni2 N1 C3 C4 171.5(3) . . . . ?
 Ni2 N1 C5 C6 171.6(3) . . . . ?
 Ni2 N3 C9 C10 -171.6(3) . . . . ?
 Ni2 N3 C7 C8 -171.3(3) . . . . ?
 Ni2 N3 C11 C12 -169.9(3) . . . . ?
 O2 C18A N6A C17A 13(5) . . . . ?
 O2 C18A N6A C16A -175(2) . . . . ?
 C2 C1 N1 Ni2 173.3(3) . . . . ?
 C2 C1 N1 C3 50.0(5) . . . . ?
 C2 C1 N1 C5 -64.2(5) . . . . ?
 C2 N2 C4 C3 48.4(5) . . . . ?
 C2 N2 C6 C5 -65.4(5) . . . . ?
 N2 C6 C5 N1 14.0(6) . . . . ?
 Ni1 N2 C4 C3 171.7(3) . . . . ?
 Ni1 N2 C6 C5 171.4(3) . . . . ?
 Ni1 N4 C8 C7 -171.7(3) 1_655 . . . ?
 Ni1 N4 C10 C9 -171.6(3) 1_655 . . . ?
 Ni1 N4 C12 C11 -169.6(3) 1_655 . . . ?
 C3 N1 C5 C6 -64.9(5) . . . . ?
 N3 C9 C10 N4 -15.4(5) . . . . ?
 N3 C11 C12 N4 -16.8(6) . . . . ?
 Ni3 O1 C15 N5 -168.0(6) . . . . ?
 Ni3 O2 C18 N6 -174.0(9) . . . . ?
 Ni3 O2 C18A N6A 171(2) . . . . ?
 Ni3 O3 C22 N8 177.6(6) . . . . ?
 Ni3 O4 C25 N9 176.2(9) . . . . ?
 Ni3 O5 C21 N7 -171.2(6) . . . . ?
 Ni3 N11 C30 C31 -176.4(7) . . . . ?
 Ni3 N11 C29 C33 -179.2(8) . . . . ?
 Ni3 N11 C28 C32 179.9(8) . . . . ?
 Ni3 O4A C25A N9 -158.3(15) . . . . ?
 C4 N2 C6 C5 49.6(5) . . . . ?
 N4 C8 C7 N3 -15.9(6) . . . . ?
 C6 N2 C4 C3 -66.1(5) . . . . ?
 C5 N1 C3 C4 48.6(5) . . . . ?
 C9 N3 C7 C8 66.3(5) . . . . ?
 C9 N3 C11 C12 -47.3(5) . . . . ?
 C8 N4 C10 C9 65.7(5) . . . . ?
 C8 N4 C12 C11 -47.5(5) . . . . ?
 C7 N3 C9 C10 -48.7(5) . . . . ?
 C7 N3 C11 C12 67.2(5) . . . . ?
 C10 N4 C8 C7 -48.2(5) . . . . ?
 C10 N4 C12 C11 66.6(5) . . . . ?
 C11 N3 C9 C10 65.7(5) . . . . ?
 C11 N3 C7 C8 -48.9(5) . . . . ?
 C12 N4 C8 C7 65.9(5) . . . . ?
 C12 N4 C10 C9 -48.2(5) . . . . ?
 C13 N5 C15 O1 179.2(9) . . . . ?
 C14 N5 C15 O1 -10.7(15) . . . . ?
 C16 N6 C18 O2 -175.1(15) . . . . ?
 C19 N7 C21 O5 -171.5(9) . . . . ?
 C17 N6 C18 O2 -6(2) . . . . ?
 C20 N7 C21 O5 5.9(13) . . . . ?
 C23 N8 C22 O3 -178.0(8) . . . . ?
 C24 N8 C22 O3 0.5(13) . . . . ?
 C26 N9 C25 O4 161.9(16) . . . . ?
 C27 N9 C25 O4 -20(3) . . . . ?
 N11 C30 C31 N12 -1.4(11) . . . . ?
 N11 C29 C33 N12 -2.4(12) . . . . ?
 N11 C28 C32 N12 -3.7(12) . . . . ?
 C30 N11 C29 C33 -56.0(11) . . . . ?
 C30 N11 C28 C32 58.3(11) . . . . ?
 C31 N12 C33 C29 59.2(10) . . . . ?
 C31 N12 C32 C28 -53.9(11) . . . . ?
 C29 N11 C30 C31 58.9(10) . . . . ?
 C29 N11 C28 C32 -55.3(11) . . . . ?
 C33 N12 C31 C30 -56.9(10) . . . . ?
 C33 N12 C32 C28 59.2(11) . . . . ?
 C28 N11 C30 C31 -55.4(10) . . . . ?
 C28 N11 C29 C33 58.0(11) . . . . ?
 C32 N12 C31 C30 56.8(10) . . . . ?
 C32 N12 C33 C29 -55.9(11) . . . . ?
 C26A N9 C25A O4A 178(3) . . . . ?
 C27A N9 C25A O4A -27(4) . . . . ?

_smtbx_masks_special_details       ?
loop_
  _smtbx_masks_void_nr
  _smtbx_masks_void_average_x
  _smtbx_masks_void_average_y
  _smtbx_masks_void_average_z
  _smtbx_masks_void_volume
  _smtbx_masks_void_count_electrons
  _smtbx_masks_void_content
 1 0.092 -0.146 0.354 718.2 164.3 ?

_smtbx_masks_void_probe_radius     1.2
_smtbx_masks_void_truncation_radius  1.2
_shelx_res_file
;
TITL a_a.res in P-1
    a_a.res
    created by SHELXL-2018/1 at 02:45:32 on 08-Mar-2021
REM Old TITL a in P-1
REM SHELXT solution in P-1: R1 0.218, Rweak 0.004, Alpha 0.080
REM <I/s> 0.000 for 0 systematic absences, Orientation as input
REM Formula found by SHELXT: C36 Br6 N8 Ni3 O
CELL 1.54178 13.9596 14.9091 15.0915 99.812 103.037 103.82
ZERR 2 0.0004 0.0005 0.0005 0.002 0.001 0.002
LATT 1
SFAC C H Br N Ni O
UNIT 60 128 12 20 6 10
DFIX 1.48 N11 C30 N11 C28
SADI 0.05 C30 C33 C31 C29 C33 C28 C29 C32 C30 C32 C31 C28
SIMU N11 C30 C31 C29 C33 C28 C32
DFIX 1.47 N11 C29
DANG 2.48 N11 C31 N11 C33
DFIX 1.55 C30 C31
SADI 0.04 C30 C29 C29 C28 C30 C28 C31 C33 C31 C32 C33 C32
DFIX 1.56 C29 C33 C28 C32
DANG 2.49 N11 C32
SADI N11 C30 N11 C29 N11 C28
SADI C30 C31 C29 C33 C28 C32
SADI N6 C17 N6A C17A
SADI N6 C18 N6A C18A
SADI N6 C16 N6A C16A
SADI 0.04 C18 C17 C18A C17A
SADI 0.04 C16 C17 C16A C17A
SADI O2 C18 O2 C18A
SADI 0.04 C16 C18 C16A C18A
SADI 0.04 O2 N6 O2 N6A
SADI Ni3 O4 Ni3 O4A
SADI O4 C25 O4A C25A
SADI 0.04 Ni3 C25 Ni3 C25A
SADI N9 C25 N9 C25A
SADI N9 C26 N9 C26A
SADI N9 C27 N9 C27A
SADI 0.04 O4 N9 O4A N9
RIGU Ni3 O1 C15 O2 O4A O5 O3 O4 N11 N5 H15 C18 C18A C25A C21 C22 C25 C28 =
 C30 C29 C13 C14 H18 N6 H18A N6A H25A N9 H21 N7 H22 N8 H25 H28B H28A C32 =
 H30A H30B C31 H29B H29A C33 H13A H13B H13C H14A H14B H14C C16 C17 C17A C16A =
 C27A C27 C26 C26A C19 C20 C23 C24 H16A H16B H16C H17A H17B H17C H17D H17E =
 H17F H16D H16E H16F H26A H26B H26C H26D H26E H26F H19A H19B H19C H20A H20B =
 H20C H23A H23B H23C H24A H24B H24C
DELU Ni3 O1 C15 O2 O4A O5 O3 O4 N11 N5 H15 C14 C28 C22 C30 C21 H21 C18 C18A =
 C25A C25 C29 H18 C13 H13B H14A H14B H14C H28A H28B C32 N8 H22 H30A H30B C31 =
 H29B N7 N6 H18A N6A C17 H17B H25A N9 H25 H29A C33 H13A H13C C23 C24 C19 C20 =
 H19A C16 C17A C16A H16E H17A H17C C27A C26 C27 C26A H26D H23A H23B H23C =
 H24A H24B H24C H19B H19C H20A H20B H20C H16A H16B H16C H17D H17E H17F H16D =
 H16F H26B H26E H26A H26C H26F
SIMU 0.01 0.02 2 N11 > C32
DFIX 1.46 0.01 N11 C30 N11 C29 N11 C28
DFIX 1.46 0.01 N12 C31 N12 C33 N12 C32
SADI 0.01 C30 C29 C30 C28 C29 C28 C31 C33 C31 C32 C33 C32

L.S. 10
PLAN  99
SIZE 0.1 0.26 0.26
TEMP -100.15
CONF
LIST 6
MORE -1
BOND $H
ABIN
fmap 2
acta
REM <olex2.extras>
REM <HklSrc "%.\\a_a.hkl">
REM </olex2.extras>

WGHT    0.065100    9.406499
FVAR       0.27360   0.71903   0.66984
BR1   3    0.765039   -0.614567    0.177813    11.00000    0.02931    0.05461 =
         0.04862    0.02667    0.01708    0.02141
O1    6    0.504148   -0.346635    0.259239    11.00000    0.04355    0.07580 =
         0.07928   -0.00996    0.02293    0.01014
C1    1    0.601771   -0.635466    0.325196    11.00000    0.02750    0.05433 =
         0.04445    0.01592    0.01792    0.01880
AFIX  23
H1A   2    0.637152   -0.586490    0.297328    11.00000   -1.20000
H1B   2    0.638858   -0.620840    0.392481    11.00000   -1.20000
AFIX   0
N1    4    0.604662   -0.730461    0.278365    11.00000    0.02488    0.04988 =
         0.04102    0.02130    0.01493    0.01904
NI2   5    0.760088   -0.731358    0.278245    11.00000    0.02300    0.05141 =
         0.03694    0.02072    0.01350    0.01942
BR2   3    0.695408   -0.902330    0.190493    11.00000    0.03037    0.04923 =
         0.06812    0.01940    0.01878    0.01717

O2    6    0.713268   -0.336868    0.244697    11.00000    0.04684    0.08044 =
         0.08043    0.01079    0.00086    0.02960
C2    1    0.490584   -0.632007    0.314866    11.00000    0.02360    0.05259 =
         0.05062    0.02302    0.01696    0.01775
AFIX  23
H2A   2    0.484312   -0.601978    0.376245    11.00000   -1.20000
H2B   2    0.473379   -0.592624    0.270475    11.00000   -1.20000
AFIX   0
N2    4    0.417033   -0.729181    0.280273    11.00000    0.02253    0.04672 =
         0.03887    0.01977    0.01296    0.01622
NI1   5    0.261249   -0.729093    0.280284    11.00000    0.02227    0.04830 =
         0.03903    0.02044    0.01451    0.01773
BR3   3    0.814924   -0.687106    0.454762    11.00000    0.03395    0.11499 =
         0.03686    0.02233    0.01468    0.03867

O3    6    0.652231   -0.166810    0.280491    11.00000    0.12416    0.04753 =
         0.03982    0.01358    0.00862    0.01648
C3    1    0.534074   -0.754834    0.182373    11.00000    0.02629    0.05726 =
         0.04008    0.01948    0.01377    0.01922
AFIX  23
H3A   2    0.539967   -0.814131    0.145941    11.00000   -1.20000
H3B   2    0.554282   -0.703416    0.150604    11.00000   -1.20000
AFIX   0
N3    4    0.916248   -0.730442    0.278393    11.00000    0.02791    0.04860 =
         0.03605    0.01989    0.01500    0.01776

NI3   5    0.596388   -0.293519    0.177825    11.00000    0.06233    0.04335 =
         0.03942    0.01677    0.01286    0.01697
BR4   3    0.264554   -0.616496    0.175411    11.00000    0.03177    0.06662 =
         0.06038    0.03941    0.02420    0.02552
PART 1
O4    6    0.700895   -0.238197    0.108677    31.00000    0.13765    0.03803 =
         0.06309    0.00162    0.04639   -0.02950

PART 0
C4    1    0.422257   -0.768285    0.184778    11.00000    0.02615    0.05582 =
         0.04496    0.01885    0.01638    0.02046
AFIX  23
H4A   2    0.388883   -0.735765    0.140317    11.00000   -1.20000
H4B   2    0.384438   -0.836857    0.164780    11.00000   -1.20000
AFIX   0
N4    4    1.105465   -0.728388    0.280203    11.00000    0.02508    0.04610 =
         0.03641    0.01692    0.01312    0.01686
BR6   3    0.320308   -0.661585    0.453666    11.00000    0.02861    0.07340 =
         0.03928    0.01922    0.01409    0.02266

PART 1
N6    4    0.831229   -0.380510    0.334505    21.00000    0.05534    0.07718 =
         0.06235    0.00477    0.00387    0.03569

PART 0
C6    1    0.456137   -0.788866    0.340881    11.00000    0.02785    0.05515 =
         0.04759    0.02743    0.01781    0.02147
AFIX  23
H6A   2    0.405275   -0.852284    0.324708    11.00000   -1.20000
H6B   2    0.465138   -0.759015    0.407193    11.00000   -1.20000
AFIX   0
BR5   3    0.199875   -0.907139    0.216433    11.00000    0.03275    0.04869 =
         0.06494    0.01560    0.02104    0.01754

O5    6    0.481886   -0.240671    0.114931    11.00000    0.13746    0.07099 =
         0.05479    0.00440   -0.01064    0.06836
N5    4    0.372980   -0.371894    0.321294    11.00000    0.08541    0.05769 =
         0.05721    0.00614    0.04089   -0.00302
C5    1    0.559302   -0.800339    0.328484    11.00000    0.03019    0.06619 =
         0.05265    0.03558    0.02229    0.02550
AFIX  23
H5A   2    0.607663   -0.790798    0.390695    11.00000   -1.20000
H5B   2    0.548649   -0.865686    0.292515    11.00000   -1.20000
AFIX   0
C9    1    0.990414   -0.635586    0.325777    11.00000    0.02580    0.05502 =
         0.04231    0.01378    0.01164    0.02065
AFIX  23
H9A   2    0.994985   -0.622208    0.393386    11.00000   -1.20000
H9B   2    0.965508   -0.586178    0.299528    11.00000   -1.20000
AFIX   0

N9    4    0.819905   -0.131336    0.073624    11.00000    0.04759    0.06732 =
         0.15263    0.03004    0.04219    0.01325
C8    1    1.033147   -0.768136    0.184633    11.00000    0.02496    0.05956 =
         0.03614    0.01672    0.01351    0.01846
AFIX  23
H8A   2    1.026040   -0.836807    0.165191    11.00000   -1.20000
H8B   2    1.061443   -0.736253    0.139807    11.00000   -1.20000
AFIX   0

N8    4    0.714560   -0.080738    0.430849    11.00000    0.09945    0.04742 =
         0.03887    0.01216    0.00282    0.00973
C7    1    0.927008   -0.754375    0.181723    11.00000    0.02228    0.05401 =
         0.04421    0.01924    0.01496    0.01878
AFIX  23
H7A   2    0.917989   -0.702549    0.150421    11.00000   -1.20000
H7B   2    0.872886   -0.813425    0.144994    11.00000   -1.20000
AFIX   0

N7    4    0.400431   -0.133014    0.088995    11.00000    0.05154    0.05360 =
         0.12060    0.02054    0.02949    0.02454
C10   1    1.097638   -0.631089    0.313092    11.00000    0.02557    0.04666 =
         0.04897    0.01849    0.01698    0.01706
AFIX  23
H10A  2    1.110700   -0.593191    0.266930    11.00000   -1.20000
H10B  2    1.150437   -0.599211    0.373402    11.00000   -1.20000
AFIX   0
C11   1    0.949471   -0.800816    0.326888    11.00000    0.02561    0.06150 =
         0.04621    0.02663    0.01796    0.02323
AFIX  23
H11A  2    0.910635   -0.865859    0.289132    11.00000   -1.20000
H11B  2    0.934211   -0.793481    0.388235    11.00000   -1.20000
AFIX   0
C12   1    1.065080   -0.787285    0.341824    11.00000    0.02911    0.05277 =
         0.04067    0.02315    0.01438    0.01783
AFIX  23
H12A  2    1.102161   -0.755801    0.408145    11.00000   -1.20000
H12B  2    1.077453   -0.850177    0.327784    11.00000   -1.20000
AFIX   0

C13   1    0.263270   -0.369459    0.299876    11.00000    0.08670    0.11740 =
         0.11421    0.03058    0.01213    0.02918
AFIX 137
H13A  2    0.217606   -0.434178    0.286675    11.00000   -1.50000
H13B  2    0.247531   -0.342788    0.245146    11.00000   -1.50000
H13C  2    0.253131   -0.329824    0.353840    11.00000   -1.50000
AFIX   0
C14   1    0.402226   -0.410268    0.400871    11.00000    0.07048    0.09538 =
         0.06104    0.00487    0.00559    0.02426
AFIX 137
H14A  2    0.392301   -0.372236    0.455946    11.00000   -1.50000
H14B  2    0.474660   -0.408634    0.412581    11.00000   -1.50000
H14C  2    0.359681   -0.476132    0.388410    11.00000   -1.50000
AFIX   0
C15   1    0.420173   -0.351421    0.261197    11.00000    0.09908    0.08208 =
         0.09720    0.01318    0.06117    0.01805
AFIX  43
H15   2    0.379727   -0.337566    0.208527    11.00000   -1.20000
AFIX   0
PART 1
C16   1    0.853102   -0.427086    0.411496    21.00000    0.10756    0.12246 =
         0.04753    0.00576    0.00318    0.07396
AFIX 137
H16A  2    0.917739   -0.388644    0.457590    21.00000   -1.50000
H16B  2    0.859027   -0.490173    0.387033    21.00000   -1.50000
H16C  2    0.797188   -0.433630    0.441422    21.00000   -1.50000
AFIX   0
PART 0
C19   1    0.403941   -0.031681    0.087932    11.00000    0.10519    0.05933 =
         0.18381    0.02349   -0.03712    0.02207
AFIX 137
H19A  2    0.358424   -0.029834    0.028860    11.00000   -1.50000
H19B  2    0.474396    0.004920    0.093853    11.00000   -1.50000
H19C  2    0.381292   -0.004048    0.140389    11.00000   -1.50000
AFIX   0
PART 1
C18   1    0.738846   -0.365870    0.304236    21.00000    0.04416    0.03547 =
         0.06253    0.00075    0.00931    0.01026
AFIX  43
H18   2    0.690925   -0.382742    0.338701    21.00000   -1.20000
AFIX   0
C17   1    0.906441   -0.365033    0.281102    21.00000    0.03916    0.09706 =
         0.12486    0.02268    0.01921    0.01490
AFIX 137
H17A  2    0.974151   -0.329263    0.323810    21.00000   -1.50000
H17B  2    0.886084   -0.328922    0.235269    21.00000   -1.50000
H17C  2    0.909540   -0.426532    0.248408    21.00000   -1.50000
AFIX   0
PART 0
C20   1    0.297615   -0.197640    0.045142    11.00000    0.08776    0.08372 =
         0.10957    0.02412   -0.03455    0.01387
AFIX 137
H20A  2    0.259069   -0.201611    0.091865    11.00000   -1.50000
H20B  2    0.302394   -0.260902    0.019597    11.00000   -1.50000
H20C  2    0.262176   -0.173907   -0.005552    11.00000   -1.50000
AFIX   0
C21   1    0.479966   -0.160422    0.121949    11.00000    0.05582    0.05158 =
         0.10539    0.01644    0.03599    0.02366
AFIX  43
H21   2    0.542189   -0.112149    0.154574    11.00000   -1.20000
AFIX   0
C22   1    0.676017   -0.160766    0.365797    11.00000    0.10140    0.04645 =
         0.04752    0.01445    0.00853    0.01004
AFIX  43
H22   2    0.665656   -0.218430    0.385977    11.00000   -1.20000
AFIX   0
C23   1    0.744571   -0.077978    0.531661    11.00000    0.14040    0.06988 =
         0.04288    0.02188    0.00575    0.00542
AFIX 137
H23A  2    0.726526   -0.142866    0.540551    11.00000   -1.50000
H23B  2    0.708297   -0.040505    0.563996    11.00000   -1.50000
H23C  2    0.818832   -0.048731    0.557429    11.00000   -1.50000
AFIX   0
C24   1    0.731613    0.011093    0.404156    11.00000    0.14803    0.05395 =
         0.06506    0.02695    0.01937    0.01243
AFIX 137
H24A  2    0.803345    0.034134    0.403692    11.00000   -1.50000
H24B  2    0.716530    0.057365    0.449412    11.00000   -1.50000
H24C  2    0.686312    0.002886    0.341603    11.00000   -1.50000
AFIX   0
PART 1
C25   1    0.748787   -0.156532    0.121321    31.00000    0.04896    0.03129 =
         0.17762   -0.01521    0.05561   -0.01062
AFIX  43
H25   2    0.737337   -0.108901    0.164763    31.00000   -1.20000
AFIX   0
C26   1    0.856978   -0.028760    0.067161    31.00000    0.13904    0.07960 =
         0.13962    0.04455    0.09029    0.04313
AFIX 137
H26A  2    0.844495   -0.026197    0.001208    31.00000   -1.50000
H26B  2    0.930690   -0.003142    0.098672    31.00000   -1.50000
H26C  2    0.819646    0.009175    0.097437    31.00000   -1.50000
AFIX   0
C27   1    0.865173   -0.189666    0.030902    31.00000    0.22990    0.08613 =
         0.13137    0.02151    0.13517    0.04890
AFIX  93
H27A  2    0.848390   -0.254933    0.032298    31.00000   -1.20000
H27B  2    0.913775   -0.165401   -0.000523    31.00000   -1.20000
AFIX   0
PART -1
N11   4    0.543688   -0.420510    0.068129    10.50000    0.05164    0.04646 =
         0.04072    0.01754    0.01557    0.02033
N12   4    0.470227   -0.575867   -0.066803    10.50000    0.04110    0.04533 =
         0.03417    0.01998    0.01638    0.01828
C30   1    0.504233   -0.401591   -0.022888    10.50000    0.08930    0.05039 =
         0.04243    0.01187   -0.00284    0.01939
AFIX  23
H30A  2    0.560410   -0.357670   -0.037875    10.50000   -1.20000
H30B  2    0.449905   -0.369941   -0.019637    10.50000   -1.20000
AFIX   0
C31   1    0.460350   -0.492409   -0.100710    10.50000    0.08163    0.04306 =
         0.03749    0.01481   -0.00365    0.02497
AFIX  23
H31A  2    0.386843   -0.500295   -0.129637    10.50000   -1.20000
H31B  2    0.496598   -0.486528   -0.149702    10.50000   -1.20000
AFIX   0
C29   1    0.622906   -0.466927    0.058275    10.50000    0.06162    0.06753 =
         0.08176   -0.02261   -0.01578    0.03424
AFIX  23
H29A  2    0.649623   -0.484280    0.117527    10.50000   -1.20000
H29B  2    0.680607   -0.421922    0.046326    10.50000   -1.20000
AFIX   0
C33   1    0.581343   -0.556693   -0.022093    10.50000    0.05595    0.06653 =
         0.08009   -0.02070   -0.01317    0.03384
AFIX  23
H33A  2    0.619341   -0.548770   -0.069610    10.50000   -1.20000
H33B  2    0.593074   -0.611817    0.002448    10.50000   -1.20000
AFIX   0
C28   1    0.460222   -0.489582    0.083960    10.50000    0.10315    0.07540 =
         0.05733   -0.00359    0.03935   -0.02184
AFIX  23
H28A  2    0.403250   -0.461429    0.086982    10.50000   -1.20000
H28B  2    0.484495   -0.504661    0.145000    10.50000   -1.20000
AFIX   0
C32   1    0.420206   -0.581470    0.006817    10.50000    0.09805    0.07698 =
         0.05487   -0.00288    0.04278   -0.02375
AFIX  23
H32A  2    0.431699   -0.634988    0.034413    10.50000   -1.20000
H32B  2    0.345312   -0.594608   -0.020154    10.50000   -1.20000
AFIX   0
PART 2
C18A  1    0.790958   -0.349537    0.254981   -21.00000    0.03564    0.03986 =
         0.03155    0.00733    0.00465    0.00837
AFIX  43
H18A  2    0.814902   -0.339589    0.202288   -21.00000   -1.20000
AFIX   0
N6A   4    0.861618   -0.373473    0.314394   -21.00000    0.04416    0.04184 =
         0.02576    0.00734    0.01579    0.02353
C17A  1    0.843186   -0.412301    0.393672   -21.00000    0.04546    0.08164 =
         0.02369    0.01636    0.00676    0.01582
AFIX 137
H17D  2    0.781349   -0.400078    0.407051   -21.00000   -1.50000
H17E  2    0.902228   -0.381858    0.448784   -21.00000   -1.50000
H17F  2    0.833625   -0.481000    0.378333   -21.00000   -1.50000
AFIX   0
C16A  1    0.961326   -0.373269    0.295833   -21.00000    0.02659    0.05165 =
         0.05710    0.00658    0.01159    0.00797
AFIX 137
H16D  2    0.964063   -0.438865    0.278856   -21.00000   -1.50000
H16E  2    1.017299   -0.338131    0.352151   -21.00000   -1.50000
H16F  2    0.968645   -0.342677    0.244202   -21.00000   -1.50000
AFIX   0
O4A   6    0.677287   -0.210924    0.108781   -31.00000    0.07684    0.03108 =
         0.05734    0.01251    0.01614    0.01562
C25A  1    0.757452   -0.209495    0.093742   -31.00000    0.05871    0.08250 =
         0.06273    0.01634    0.00795    0.00340
AFIX  43
H25A  2    0.780549   -0.264337    0.095436   -31.00000   -1.20000
AFIX   0
C26A  1    0.920275   -0.150603    0.061867   -31.00000    0.09648    0.18432 =
         0.18396    0.04759    0.09386    0.07145
AFIX 137
H26D  2    0.978971   -0.098875    0.103372   -31.00000   -1.50000
H26E  2    0.921821   -0.154338   -0.003237   -31.00000   -1.50000
H26F  2    0.924006   -0.210876    0.077974   -31.00000   -1.50000
AFIX   0
C27A  1    0.776902   -0.074193    0.035916   -31.00000    0.07010    0.14297 =
         0.21984    0.11566    0.06331    0.03141
AFIX  93
H27C  2    0.704603   -0.085623    0.022474   -31.00000   -1.20000
H27D  2    0.817545   -0.020700    0.021601   -31.00000   -1.20000
AFIX   0
HKLF 4


REM  a_a.res in P-1
REM R1 =  0.0516 for    8892 Fo > 4sig(Fo)  and  0.0594 for all   10599 data
REM    609 parameters refined using    530 restraints

END

WGHT      0.0660      9.7030

REM Highest difference peak  1.946,  deepest hole -1.011,  1-sigma level  0.106
Q1    1   0.4836 -0.3651  0.3115  11.00000  0.05    1.95
Q2    1   0.2405 -0.6548  0.1164  11.00000  0.05    1.62
Q3    1   0.8389 -0.6223  0.4663  11.00000  0.05    1.42
Q4    1   0.1860 -0.9362  0.1566  11.00000  0.05    1.30
Q5    1   0.2998 -0.6887  0.3873  11.00000  0.05    1.16
Q6    1   0.7435 -0.6513  0.1082  11.00000  0.05    1.14
Q7    1   0.7171 -0.8958  0.2442  11.00000  0.05    0.94
Q8    1   0.3108 -0.3602  0.2655  11.00000  0.05    0.90
Q9    1   0.3843 -0.0581  0.1623  11.00000  0.05    0.89
Q10   1   0.9144 -0.0484  0.1518  11.00000  0.05    0.82
Q11   1   0.7970 -0.6924  0.3908  11.00000  0.05    0.82
Q12   1   0.5433 -0.2064  0.1143  11.00000  0.05    0.81
Q13   1   0.7954 -0.5664  0.2572  11.00000  0.05    0.80
Q14   1   0.2468 -0.7559  0.2180  11.00000  0.05    0.79
Q15   1   0.6971 -0.9340  0.1568  11.00000  0.05    0.79
Q16   1   0.3103 -0.7162  0.4578  11.00000  0.05    0.74
Q17   1   0.7344 -0.7582  0.2150  11.00000  0.05    0.72
Q18   1   0.8212 -0.1122  0.1325  11.00000  0.05    0.69
Q19   1   0.2926 -0.5643  0.2640  11.00000  0.05    0.68
Q20   1   0.4616 -0.2373  0.1214  11.00000  0.05    0.66
Q21   1   0.6251 -0.2555  0.2525  11.00000  0.05    0.61
Q22   1   0.5010 -0.3019  0.2408  11.00000  0.05    0.60
Q23   1   0.8431 -0.6436  0.5275  11.00000  0.05    0.57
Q24   1   0.4826 -0.3219  0.2272  11.00000  0.05    0.57
Q25   1   0.3773 -0.5562 -0.0211  11.00000  0.05    0.57
Q26   1   0.3467 -0.6227  0.5256  11.00000  0.05    0.56
Q27   1   0.7835 -0.5534  0.1790  11.00000  0.05    0.54
Q28   1   0.3426 -0.6348  0.4760  11.00000  0.05    0.53
Q29   1   0.9855 -0.3680  0.3076  11.00000  0.05    0.51
Q30   1   0.2220 -0.8548  0.2110  11.00000  0.05    0.50
Q31   1   0.2826 -0.5619  0.1713  11.00000  0.05    0.48
Q32   1   0.4229 -0.4613  0.0578  11.00000  0.05    0.48
Q33   1   0.4967 -0.4866 -0.0945  11.00000  0.05    0.47
Q34   1   0.4589 -0.4193 -0.0039  11.00000  0.05    0.45
Q35   1   0.7059 -0.6194  0.1859  11.00000  0.05    0.45
Q36   1   0.5861 -0.4938  0.0790  11.00000  0.05    0.44
Q37   1   0.7392 -0.1553  0.0964  11.00000  0.05    0.44
Q38   1   0.7621 -0.1655  0.1775  11.00000  0.05    0.43
Q39   1   0.7834 -0.6750  0.2968  11.00000  0.05    0.42
Q40   1   0.1788 -0.9783  0.2190  11.00000  0.05    0.42
Q41   1   0.6965 -0.3662  0.2743  11.00000  0.05    0.40
Q42   1   0.7626 -0.0146  0.5810  11.00000  0.05    0.40
Q43   1   0.4049 -0.1162  0.0099  11.00000  0.05    0.39
Q44   1   0.5440 -0.4033 -0.0182  11.00000  0.05    0.37
Q45   1   0.2827 -0.6806  0.2979  11.00000  0.05    0.36
Q46   1   0.7697  0.0763  0.4619  11.00000  0.05    0.35
Q47   1   0.3681 -0.1286  0.0832  11.00000  0.05    0.35
Q48   1   0.2261 -0.8660  0.3053  11.00000  0.05    0.35
Q49   1   0.4893 -0.1872  0.1796  11.00000  0.05    0.35
Q50   1   0.5740 -0.3349  0.0934  11.00000  0.05    0.35
Q51   1   0.2085 -0.6131  0.1877  11.00000  0.05    0.34
Q52   1   0.5780 -0.3806  0.1702  11.00000  0.05    0.33
Q53   1   0.7893 -0.1485 -0.0169  11.00000  0.05    0.33
Q54   1   0.7378 -0.2379  0.1172  11.00000  0.05    0.32
Q55   1   0.4419 -0.3349  0.3554  11.00000  0.05    0.32
Q56   1   0.8240 -0.6211  0.1481  11.00000  0.05    0.32
Q57   1   0.9451 -0.2388  0.0924  11.00000  0.05    0.31
Q58   1   0.4988 -0.3779  0.2424  11.00000  0.05    0.31
Q59   1   0.9793 -0.7637  0.1787  11.00000  0.05    0.30
Q60   1   0.6362 -0.8644  0.2288  11.00000  0.05    0.30
Q61   1   0.4436 -0.6199  0.0013  11.00000  0.05    0.29
Q62   1   0.6105 -0.6811  0.3006  11.00000  0.05    0.29
Q63   1   1.1155 -0.6769  0.2996  11.00000  0.05    0.29
Q64   1   0.9151 -0.7402  0.2395  11.00000  0.05    0.28
Q65   1   0.6196 -0.2040  0.2086  11.00000  0.05    0.28
Q66   1   0.4301 -0.1031  0.1521  11.00000  0.05    0.28
Q67   1   0.5805 -0.7384  0.2342  11.00000  0.05    0.27
Q68   1   0.5037 -0.7841  0.3355  11.00000  0.05    0.27
Q69   1   0.8614 -0.1222  0.0774  11.00000  0.05    0.27
Q70   1   0.6899 -0.8222  0.2419  11.00000  0.05    0.27
Q71   1   0.3282 -0.6155  0.1770  11.00000  0.05    0.27
Q72   1   0.4364 -0.4816 -0.1529  11.00000  0.05    0.27
Q73   1   0.5317 -0.3190 -0.0277  11.00000  0.05    0.26
Q74   1   0.4363 -0.7523  0.3074  11.00000  0.05    0.26
Q75   1   0.9991 -0.7923  0.3237  11.00000  0.05    0.26
Q76   1   0.3953 -0.3006  0.3326  11.00000  0.05    0.26
Q77   1   0.6214 -0.5841 -0.0320  11.00000  0.05    0.26
Q78   1   0.2495 -0.1586  0.1080  11.00000  0.05    0.26
Q79   1   0.8310 -0.7360  0.5184  11.00000  0.05    0.26
Q80   1   0.7032 -0.5667  0.2107  11.00000  0.05    0.26
Q81   1   0.8036 -0.7607  0.5018  11.00000  0.05    0.25
Q82   1   0.4142 -0.7425  0.2457  11.00000  0.05    0.25
Q83   1   0.5830 -0.7584  0.2973  11.00000  0.05    0.25
Q84   1   1.0816 -0.7539  0.2968  11.00000  0.05    0.25
Q85   1   0.7682 -0.1238  0.2392  11.00000  0.05    0.24
Q86   1   0.9122 -0.3189  0.3548  11.00000  0.05    0.24
Q87   1   0.6575  0.0399  0.4506  11.00000  0.05    0.24
Q88   1   0.9804 -0.7512  0.3609  11.00000  0.05    0.24
Q89   1   1.0864 -0.7437  0.2360  11.00000  0.05    0.24
Q90   1   0.3754 -0.6784  0.4203  11.00000  0.05    0.24
Q91   1   0.2122 -0.3379  0.2574  11.00000  0.05    0.23
Q92   1   0.2373 -0.2297  0.1339  11.00000  0.05    0.23
Q93   1   0.7898 -0.1220  0.0456  11.00000  0.05    0.23
Q94   1   0.4781 -0.7615  0.1875  11.00000  0.05    0.23
Q95   1   0.8608 -0.7573  0.2569  11.00000  0.05    0.23
Q96   1   0.9443 -0.6897  0.2940  11.00000  0.05    0.23
Q97   1   0.3583 -0.7409  0.2760  11.00000  0.05    0.23
Q98   1   0.4424 -0.8924  0.1630  11.00000  0.05    0.23
Q99   1   0.9224 -0.3482  0.5281  11.00000  0.05    0.23
;
_shelx_res_checksum                25724
_shelx_hkl_file
;
  -1   0   0  880.61   49.70
  -1   0   0  959.80   49.60
  -1   0   0  932.21   49.60
   1   0   0  832.72   49.80
   1   0   0  858.91   49.70
   1   0   0  792.92   49.60
   1   0   0  787.92   49.60
   2   0   0 3413.46  196.18
  -3   0   0   22.70    2.00
  -3   0   0   24.40    1.80
  -3   0   0   24.70    1.80
   3   0   0   20.40    2.30
   3   0   0   22.60    1.80
   3   0   0   23.10    1.70
   3   0   0   24.90    1.90
  -4   0   0 2865.41  160.38
  -4   0   0 2708.93  160.48
  -4   0   0 2883.91  160.68
   4   0   0 2713.13  160.38
   4   0   0 2767.42  160.38
   4   0   0 2914.71  160.68
   4   0   0 2684.43  161.08
  -5   0   0    2.90    2.00
  -5   0   0    4.70    1.00
   5   0   0    2.80    0.90
   5   0   0    2.70    1.70
   5   0   0    4.10    1.00
   5   0   0    3.60    0.80
   5   0   0    3.70    1.20
  -6   0   0  560.54   31.50
   6   0   0  539.35   31.50
   6   0   0  524.85   31.50
   6   0   0  548.75   31.90
   6   0   0  548.65   31.40
   6   0   0  511.25   32.60
  -7   0   0    2.30    2.00
  -7   0   0    1.50    1.20
   7   0   0    1.50    1.60
   7   0   0    2.40    1.40
   7   0   0    3.60    1.20
   7   0   0    3.00    1.50
   7   0   0    3.00    1.00
   7   0   0    1.90    3.00
  -8   0   0   73.89    5.30
   8   0   0   72.99    6.00
   8   0   0   66.89    5.00
   8   0   0   66.79    5.20
   8   0   0   63.09    8.10
   8   0   0   73.49    5.10
   8   0   0   68.89    5.30
  -9   0   0   24.50    4.30
  -9   0   0   26.60    4.50
  -9   0   0   32.90    3.80
   9   0   0   34.40    5.40
   9   0   0   35.20    3.70
   9   0   0   40.40    7.50
   9   0   0   29.30    3.50
   9   0   0   30.50    3.60
   9   0   0   25.40    3.20
 -10   0   0  150.38    9.80
 -10   0   0  129.89   10.40
 -10   0   0  124.79   10.60
  10   0   0  142.89   10.30
  10   0   0  130.89    9.50
  10   0   0  140.69   12.30
  10   0   0  142.19    9.30
  10   0   0  146.99    9.50
  10   0   0  140.99    9.30
 -11   0   0   18.60    4.00
 -11   0   0   25.70    4.20
 -11   0   0   22.60    4.00
  11   0   0   10.90    5.10
  11   0   0   28.10    3.90
  11   0   0   20.50    3.30
  11   0   0   22.40    3.30
  11   0   0   22.80    3.80
 -12   0   0  105.39   10.40
 -12   0   0  122.89    9.90
  12   0   0  114.59    9.20
  12   0   0  143.09   11.20
  12   0   0  103.19    9.40
  12   0   0  124.09    8.40
  12   0   0  117.89    9.20
 -13   0   0    1.00    2.40
 -13   0   0    3.10    3.30
  13   0   0   -2.80    2.20
  13   0   0    1.30    3.90
 -14   0   0  282.47   16.60
 -14   0   0  233.68   16.20
  14   0   0  251.37   17.30
  14   0   0  251.97   16.10
 -15   0   0   16.80    3.10
 -15   0   0    5.00    2.20
  15   0   0    2.40    3.60
  15   0   0    9.30    2.00
  15  -1   0    0.50    1.60
  15  -1   0    3.20    3.40
 -15   1   0    1.60    1.90
 -15   1   0    2.50    2.10
  14  -1   0   73.09    5.70
  14  -1   0   54.99    7.60
 -14   1   0   63.09    5.90
 -14   1   0   64.39    5.90
 -14   1   0   51.69    6.80
  13  -1   0    6.40    2.40
  13  -1   0    7.10    2.90
  13  -1   0    7.70    3.90
 -13   1   0    8.40    3.30
 -13   1   0    6.20    2.60
  12  -1   0   25.90    3.90
  12  -1   0   39.60    5.00
  12  -1   0   24.70    4.50
  12  -1   0   30.00    4.80
  12  -1   0   18.40    3.60
 -12   1   0   31.20    5.10
 -12   1   0   20.40    3.80
 -12   1   0   21.10    4.40
  11  -1   0    4.00    2.70
  11  -1   0    1.90    1.90
  11  -1   0    6.80    2.20
  11  -1   0    1.60    4.40
  11  -1   0    7.10    2.40
 -11   1   0    2.40    2.80
 -11   1   0    7.30    3.30
 -11   1   0    2.60    2.80
  10  -1   0  222.78   13.60
  10  -1   0  206.18   13.40
  10  -1   0  215.48   15.70
  10  -1   0  219.48   13.50
  10  -1   0  215.58   14.20
 -10   1   0  205.08   14.30
 -10   1   0  209.68   14.40
 -10   1   0  228.88   13.90
   9  -1   0   -0.80    5.10
   9  -1   0    0.30    1.40
   9  -1   0    0.70    1.60
   9  -1   0    0.80    3.00
   9  -1   0    1.00    1.60
   9  -1   0   -0.60    1.40
  -9   1   0   -1.60    3.20
  -9   1   0    0.50    1.70
  -9   1   0   -0.40    3.30
   8  -1   0  152.28   10.00
   8  -1   0  160.48   10.00
   8  -1   0  160.38   10.00
   8  -1   0  169.48   10.70
   8  -1   0  162.58    9.90
   8  -1   0  136.79   12.00
  -8   1   0  172.98   10.20
  -8   1   0  153.58   10.60
   7  -1   0   10.80    1.90
   7  -1   0   15.20    3.50
   7  -1   0   13.40    2.40
   7  -1   0   15.00    1.80
   7  -1   0   13.00    1.90
   7  -1   0   12.60    1.80
  -7   1   0   11.50    2.10
  -7   1   0    9.60    1.60
   6  -1   0   23.30    2.70
   6  -1   0   27.60    2.80
   6  -1   0   28.10    2.30
   6  -1   0   26.60    4.20
   6  -1   0   27.50    2.40
  -6   1   0   32.20    2.50
   5  -1   0    9.40    1.40
   5  -1   0    8.10    1.30
   5  -1   0    7.20    1.90
   5  -1   0   11.20    1.30
   5  -1   0    8.30    1.50
  -5   1   0   11.50    1.80
  -5   1   0    8.90    1.30
   4  -1   0  482.55   26.50
   4  -1   0  422.16   26.30
   4  -1   0  436.76   26.30
  -4   1   0  436.66   26.30
  -4   1   0  486.55   26.60
   3  -1   0   16.40    1.40
   3  -1   0   18.70    1.50
   3  -1   0   16.30    1.40
  -3   1   0   15.70    1.40
  -3   1   0   21.00    1.70
   2  -1   0  143.79    9.10
   2  -1   0  141.09    9.10
   2  -1   0  173.58    9.20
  -2   1   0  148.09    9.10
  -2   1   0  173.18    9.20
   1  -1   0  601.24   36.20
   1  -1   0  616.04   36.10
  -1   1   0  628.74   36.10
  -1   1   0  664.73   36.10
   0  -1   0  375.06   21.50
   0  -1   0  406.66   21.60
   0  -1   0  334.97   21.50
   0  -1   0  346.87   21.60
   0   1   0  436.46   21.60
   0   1   0  339.27   21.60
   0   1   0  399.86   21.60
   0   1   0  354.46   21.70
  -1  -1   0  124.39    7.80
  -1  -1   0  141.19    7.70
  -1  -1   0  144.69    7.80
  -1  -1   0  136.79    7.80
   1   1   0  127.89    8.00
   1   1   0  132.59    7.80
   1   1   0  125.09    7.80
  -2  -1   0  276.77   16.40
  -2  -1   0  279.57   16.30
  -2  -1   0  284.07   16.40
   2   1   0  271.17   16.70
   2   1   0  292.57   16.50
   2   1   0  283.17   16.40
  -3  -1   0   61.59    3.90
  -3  -1   0   65.79    4.10
  -3  -1   0   63.19    4.10
   3   1   0   66.49    4.10
   3   1   0   60.29    3.80
   3   1   0   60.99    4.00
   3   1   0   53.59    4.50
  -4  -1   0 1002.20   55.89
  -4  -1   0  982.20   55.59
  -4  -1   0  966.10   55.69
   4   1   0 1005.30   55.89
   4   1   0  863.11   56.29
   4   1   0  973.90   55.69
   4   1   0  951.60   55.59
  -5  -1   0    6.40    1.20
  -5  -1   0    6.20    1.30
   5   1   0    4.00    1.20
   5   1   0    7.40    1.20
   5   1   0    5.50    1.00
   5   1   0    6.10    2.20
   5   1   0    5.50    1.30
  -6  -1   0 1180.48   63.89
  -6  -1   0  963.70   63.89
   6   1   0 1127.29   65.19
   6   1   0 1118.19   64.29
   6   1   0 1125.69   63.79
   6   1   0 1148.59   63.99
   6   1   0 1060.09   63.89
  -7  -1   0    4.50    1.40
  -7  -1   0    0.50    2.30
   7   1   0    5.30    1.40
   7   1   0    5.80    1.60
   7   1   0    2.90    3.60
   7   1   0    4.10    1.20
   7   1   0    1.80    1.60
   7   1   0    7.00    1.90
  -8  -1   0 1080.29   60.59
   8   1   0 1039.70   60.49
   8   1   0 1044.40   60.59
   8   1   0 1004.70   60.39
   8   1   0  973.70   61.09
   8   1   0 1047.60   60.39
   8   1   0 1084.59   62.89
  -9  -1   0    4.50    2.40
  -9  -1   0    1.40    3.60
  -9  -1   0    8.80    3.60
   9   1   0    5.50    2.00
   9   1   0    3.40    1.70
   9   1   0    0.60    1.90
   9   1   0    2.00    3.00
   9   1   0    5.20    1.90
   9   1   0    3.70    5.40
 -10  -1   0  189.48   13.30
 -10  -1   0  187.68   12.50
 -10  -1   0  186.48   13.20
  10   1   0  179.08   12.30
  10   1   0  188.48   12.00
  10   1   0  179.48   14.60
  10   1   0  187.78   12.10
  10   1   0  180.28   13.00
  10   1   0  186.28   12.00
 -11  -1   0   -2.40    3.90
 -11  -1   0    5.00    3.20
 -11  -1   0    5.00    3.70
  11   1   0    0.90    5.20
  11   1   0    7.00    3.00
  11   1   0    7.90    3.60
  11   1   0    5.20    3.10
  11   1   0    5.50    2.90
  11   1   0    5.40    2.30
 -12  -1   0  576.84   35.20
 -12  -1   0  557.04   34.90
  12   1   0  595.94   36.00
  12   1   0  531.25   34.00
  12   1   0  625.24   35.00
 -13  -1   0    5.30    3.50
 -13  -1   0    2.50    2.60
  13   1   0    5.60    4.30
  13   1   0   -0.50    2.30
 -14  -1   0  388.76   24.20
  14   1   0  354.16   24.70
  14   1   0  425.36   23.90
 -15  -1   0    2.40    1.90
 -15  -1   0    2.30    1.90
  15   1   0    6.30    3.60
  15   1   0    2.80    1.60
  16  -2   0   61.39    4.50
  16  -2   0   60.89    6.40
 -16   2   0   63.89    4.90
  15  -2   0    2.10    3.20
  15  -2   0    0.80    1.50
 -15   2   0   -0.70    1.70
 -15   2   0    1.20    2.30
  14  -2   0  139.99    9.00
  14  -2   0  134.19   10.20
 -14   2   0  118.99    9.00
 -14   2   0  116.29    9.60
  13  -2   0    8.20    2.50
  13  -2   0    5.40    3.60
  13  -2   0    5.60    2.70
 -13   2   0    6.40    3.10
 -13   2   0    3.20    2.30
  12  -2   0   65.99    6.60
  12  -2   0   76.59    6.20
  12  -2   0   65.29    5.70
  12  -2   0   73.99    6.60
  12  -2   0   68.19    7.80
 -12   2   0   76.29    7.10
 -12   2   0   63.49    7.00
 -12   2   0   66.99    6.60
  11  -2   0   -2.80    2.40
  11  -2   0    3.50    1.90
  11  -2   0    3.90    3.90
  11  -2   0   -0.70    1.90
  11  -2   0   -1.30    2.10
 -11   2   0    0.40    2.60
 -11   2   0    6.40    3.00
 -11   2   0   -1.60    2.60
  10  -2   0   62.19    4.90
  10  -2   0   50.89    4.70
  10  -2   0   59.49    4.50
  10  -2   0   43.40    8.00
  10  -2   0   57.69    5.90
 -10   2   0   56.69    6.60
 -10   2   0   49.30    5.80
 -10   2   0   56.59    5.10
   9  -2   0   34.10    3.50
   9  -2   0   31.20    3.00
   9  -2   0   28.50    4.40
   9  -2   0   23.40    5.70
   9  -2   0   34.20    5.30
   9  -2   0   33.60    3.50
  -9   2   0   36.90    7.30
  -9   2   0   31.50    3.40
   8  -2   0  475.25   26.40
   8  -2   0  431.26   26.30
   8  -2   0  467.85   27.00
   8  -2   0  412.46   28.10
   8  -2   0  441.56   26.30
  -8   2   0  465.35   26.50
  -8   2   0  427.96   26.60
   7  -2   0    2.50    2.70
   7  -2   0    3.20    1.10
   7  -2   0    3.70    1.40
   7  -2   0    4.10    1.30
   7  -2   0   -1.30    1.50
   7  -2   0    4.90    1.10
  -7   2   0    2.90    1.80
  -7   2   0    3.50    1.10
   6  -2   0 6809.32  412.06
   6  -2   0 7136.59  410.96
  -6   2   0 7531.55  411.46
   5  -2   0    6.60    1.90
   5  -2   0    7.00    1.10
   5  -2   0    9.50    1.20
   5  -2   0    7.80    1.30
   5  -2   0    7.10    1.30
  -5   2   0    9.40    1.30
  -5   2   0    6.80    1.60
   4  -2   0 2755.62  172.48
  -4   2   0 3230.88  172.28
   3  -2   0  267.77   16.50
   3  -2   0  269.37   16.00
   3  -2   0  285.77   16.20
  -3   2   0  275.27   16.20
  -3   2   0  277.47   16.10
   2  -2   0 2734.83  157.28
   1  -2   0   43.30    2.60
   1  -2   0   44.70    2.60
  -1   2   0   41.20    2.60
   0  -2   0 4459.75  255.87
  -1  -2   0   92.89    5.60
  -1  -2   0  100.79    5.70
  -1  -2   0   97.49    5.60
   1   2   0   99.19    5.70
   1   2   0   82.59    6.00
   1   2   0   85.29    5.60
  -2  -2   0 1245.98   69.19
  -2  -2   0 1230.88   69.19
  -2  -2   0 1208.28   68.99
   2   2   0 1056.79   69.49
   2   2   0 1262.37   69.29
   2   2   0 1199.18   69.19
  -3  -2   0   88.59    5.40
  -3  -2   0   93.59    5.60
  -3  -2   0   87.79    5.70
   3   2   0   83.69    5.60
   3   2   0   84.59    6.30
   3   2   0   88.19    5.50
  -4  -2   0 2150.08  118.89
  -4  -2   0 2092.59  118.49
  -4  -2   0 2178.98  118.79
   4   2   0 1828.72  119.29
   4   2   0 2101.69  118.69
   4   2   0 1972.50  118.59
   4   2   0 2115.39  118.89
   4   2   0 2040.30  118.49
  -5  -2   0    2.80    1.20
  -5  -2   0    2.20    1.00
   5   2   0    3.00    2.30
   5   2   0    0.40    0.90
   5   2   0    1.80    1.30
   5   2   0   -0.70    1.20
   5   2   0    1.60    0.90
  -6  -2   0 1160.28   63.59
  -6  -2   0 1143.79   63.89
  -6  -2   0 1022.10   63.59
   6   2   0 1130.79   64.09
   6   2   0 1055.49   65.09
   6   2   0 1063.09   63.59
   6   2   0 1119.79   63.69
   6   2   0 1083.29   63.49
  -7  -2   0    4.80    3.50
  -7  -2   0   10.60    2.00
   7   2   0   12.60    4.80
   7   2   0   12.50    2.00
   7   2   0   11.40    1.80
   7   2   0    9.90    2.30
   7   2   0   11.10    2.10
   7   2   0    8.30    1.80
  -8  -2   0  282.37   16.70
  -8  -2   0  242.58   18.10
   8   2   0  270.07   17.70
   8   2   0  277.17   16.50
   8   2   0  275.27   16.60
   8   2   0  267.07   18.40
   8   2   0  276.37   20.60
   8   2   0  276.77   16.70
   8   2   0  259.07   16.50
  -9  -2   0    4.70    2.80
  -9  -2   0   -0.40    3.30
  -9  -2   0    3.90    3.70
   9   2   0    1.90    2.30
   9   2   0   -0.50    6.10
   9   2   0    1.70    2.20
   9   2   0    0.00    1.70
   9   2   0   -1.40    2.10
 -10  -2   0    7.20    3.40
 -10  -2   0    7.80    4.00
 -10  -2   0    9.80    3.70
  10   2   0    6.70    3.20
  10   2   0    8.20    5.60
  10   2   0    8.30    3.00
  10   2   0   11.10    2.80
  10   2   0    4.40    2.70
  10   2   0    5.20    2.20
 -11  -2   0   -2.70    5.00
 -11  -2   0   -0.20    3.50
 -11  -2   0   -3.10    3.80
  11   2   0    5.40    4.20
  11   2   0    0.50    2.40
  11   2   0    4.40    3.80
  11   2   0  -10.00    5.70
  11   2   0    0.50    3.10
  11   2   0    0.30    3.00
 -12  -2   0  245.98   15.50
 -12  -2   0  202.48   15.10
  12   2   0  217.78   14.80
  12   2   0  200.68   13.80
  12   2   0  230.18   17.00
 -13  -2   0   20.00    3.80
 -13  -2   0   20.10    3.90
  13   2   0   27.10    4.50
  13   2   0   16.70    5.40
 -14  -2   0   49.30    5.20
  14   2   0   45.30    4.60
  14   2   0   31.90    5.40
 -15  -2   0    6.60    1.90
 -15  -2   0    9.30    2.10
  15   2   0    5.50    3.70
  15   2   0    7.70    1.70
  16  -3   0  255.07   16.20
  16  -3   0  256.27   15.50
 -16   3   0  264.67   15.90
  15  -3   0    3.10    2.90
  15  -3   0    1.10    1.50
 -15   3   0    2.30    1.80
 -15   3   0   -1.90    2.40
  14  -3   0  605.44   36.20
  14  -3   0  616.74   35.70
 -14   3   0  573.64   35.70
 -14   3   0  626.94   35.90
 -14   3   0  578.54   35.50
  13  -3   0   20.70    3.10
  13  -3   0   32.10    4.50
  13  -3   0   23.30    4.10
 -13   3   0   21.00    3.60
 -13   3   0   23.50    3.50
 -13   3   0   30.80    4.20
  12  -3   0 1108.09   63.09
  12  -3   0 1075.49   62.79
  12  -3   0 1058.79   63.39
  12  -3   0 1048.70   62.49
 -12   3   0 1079.99   63.29
 -12   3   0 1095.59   63.29
 -12   3   0 1061.99   63.09
  11  -3   0   -0.60    2.00
  11  -3   0    0.60    1.70
  11  -3   0    1.50    2.40
  11  -3   0    2.00    3.70
  11  -3   0    3.80    1.90
 -11   3   0   -1.00    2.60
 -11   3   0    2.70    2.60
 -11   3   0   -2.20    2.60
  10  -3   0  159.78   10.10
  10  -3   0  165.68   10.10
  10  -3   0  149.88   10.80
  10  -3   0  147.79   10.10
  10  -3   0  144.29   12.10
 -10   3   0  166.88   11.30
 -10   3   0  150.88   11.00
 -10   3   0  165.78   10.50
   9  -3   0    7.70    1.60
   9  -3   0    6.50    1.70
   9  -3   0    1.20    3.00
   9  -3   0    7.70    4.70
   9  -3   0    6.10    1.70
  -9   3   0    4.20    1.50
  -9   3   0    0.70    3.20
   8  -3   0   63.29    4.40
   8  -3   0   48.10    6.70
   8  -3   0   55.09    4.10
   8  -3   0   68.19    5.00
   8  -3   0   49.99    4.50
  -8   3   0   55.29    5.70
  -8   3   0   56.69    4.30
   7  -3   0  286.77   16.80
   7  -3   0  268.27   16.40
   7  -3   0  274.37   16.40
   7  -3   0  255.97   17.80
   7  -3   0  284.97   16.30
  -7   3   0  256.97   16.60
  -7   3   0  289.77   16.50
   6  -3   0   40.90    3.10
   6  -3   0   36.80    2.70
   6  -3   0   29.80    4.10
   6  -3   0   34.20    3.10
  -6   3   0   40.20    3.70
  -6   3   0   35.50    2.90
   5  -3   0   34.60    2.80
   5  -3   0   34.80    2.70
   5  -3   0   32.80    3.60
   5  -3   0   35.30    2.50
  -5   3   0   36.60    2.60
  -5   3   0   36.60    3.40
   4  -3   0    2.10    0.60
   4  -3   0    1.10    1.10
  -4   3   0    2.30    1.00
  -4   3   0    1.20    0.50
   3  -3   0  363.56   22.10
   3  -3   0  386.26   21.60
  -3   3   0  373.06   21.70
  -3   3   0  365.46   21.80
   2  -3   0  145.49    8.50
   2  -3   0  144.79    8.50
  -2   3   0  140.29    8.50
   1  -3   0    1.90    0.60
   1  -3   0    1.40    0.50
  -1   3   0    2.40    0.60
  -1   3   0    0.80    0.40
  -1   3   0    1.80    0.40
   0  -3   0 3868.31  211.58
   0  -3   0 3881.01  211.48
   0   3   0 3315.07  211.88
   0   3   0 3668.23  211.48
  -1  -3   0  215.68   12.60
  -1  -3   0  214.08   12.40
  -1  -3   0  189.38   12.40
   1   3   0  212.48   12.50
   1   3   0  206.88   12.50
   1   3   0  227.68   13.10
  -2  -3   0 6971.80  396.66
  -2  -3   0 7041.20  396.96
  -2  -3   0 6856.71  396.86
   2   3   0 6934.81  396.86
   2   3   0 6763.62  397.56
  -3  -3   0  201.58   11.60
  -3  -3   0  181.58   11.50
  -3  -3   0  192.58   11.20
   3   3   0  192.58   12.40
   3   3   0  191.48   11.60
   3   3   0  196.68   11.50
   3   3   0  171.98   11.40
  -4  -3   0 1021.60   60.39
  -4  -3   0 1093.39   60.79
   4   3   0 1029.80   60.79
   4   3   0 1061.79   61.69
   4   3   0 1020.80   60.59
  -5  -3   0    6.30    1.40
  -5  -3   0    3.60    1.30
   5   3   0    3.60    1.50
   5   3   0    2.10    3.00
   5   3   0    2.30    1.10
   5   3   0    4.70    1.40
   5   3   0    6.80    1.80
  -6  -3   0  301.77   17.50
  -6  -3   0  263.57   17.90
  -6  -3   0  318.57   18.00
   6   3   0  282.37   17.50
   6   3   0  291.57   18.10
   6   3   0  288.67   17.40
   6   3   0  285.17   19.70
   6   3   0  291.77   17.60
  -7  -3   0  101.79    6.90
  -7  -3   0  104.49    7.50
   7   3   0   95.59    7.00
   7   3   0   95.69    7.00
   7   3   0  111.69   11.70
   7   3   0   85.79    7.70
   7   3   0   94.19    6.90
   7   3   0  103.69    6.80
  -8  -3   0  295.27   19.40
  -8  -3   0  290.97   19.80
  -8  -3   0  299.87   18.10
   8   3   0  295.27   18.30
   8   3   0  313.97   18.10
   8   3   0  277.77   17.90
   8   3   0  307.67   19.20
   8   3   0  282.37   18.00
   8   3   0  268.67   25.70
  -9  -3   0    4.30    4.20
  -9  -3   0   17.00    4.60
  -9  -3   0   13.00    3.60
   9   3   0   13.10    4.40
   9   3   0   21.40    6.50
   9   3   0   10.00    2.40
   9   3   0   13.40    3.10
   9   3   0   14.30    2.90
   9   3   0   13.20    2.90
 -10  -3   0  209.98   15.30
 -10  -3   0  261.27   16.30
 -10  -3   0  204.48   16.00
  10   3   0  266.17   18.20
  10   3   0  206.48   14.80
  10   3   0  225.38   15.40
  10   3   0  244.98   14.60
  10   3   0  202.48   14.80
  10   3   0  235.38   15.70
 -11  -3   0    7.30    4.10
 -11  -3   0   10.80    4.00
  11   3   0    5.10    2.60
  11   3   0    9.60    6.20
  11   3   0   -8.00    3.80
  11   3   0    1.90    5.90
  11   3   0    4.10    3.10
 -12  -3   0    4.10    3.90
 -12  -3   0    3.10    3.40
  12   3   0    6.50    5.70
  12   3   0    3.60    4.80
  12   3   0    5.30    3.00
 -13  -3   0    0.30    2.70
  13   3   0    0.40    4.80
  13   3   0    0.60    2.30
 -14  -3   0    0.20    2.10
 -14  -3   0    1.30    1.90
  14   3   0   -1.90    1.70
  14   3   0    3.20    4.00
  16  -4   0   11.30    2.90
  16  -4   0   14.70    2.40
  16  -4   0   10.80    2.40
 -16   4   0    7.30    1.90
  15  -4   0   25.80    4.60
  15  -4   0   20.10    3.10
 -15   4   0   20.30    3.20
  14  -4   0   16.80    3.60
  14  -4   0   26.70    3.60
 -14   4   0   16.90    3.30
 -14   4   0   14.50    2.80
  13  -4   0    1.70    3.20
  13  -4   0    2.50    2.80
  13  -4   0    9.20    2.30
 -13   4   0    9.50    2.60
 -13   4   0    5.20    2.80
 -13   4   0    7.90    2.50
  12  -4   0   12.20    2.70
  12  -4   0    9.30    3.50
  12  -4   0    0.20    2.80
  12  -4   0    8.10    2.20
  12  -4   0    6.20    2.40
 -12   4   0   11.10    3.20
 -12   4   0   14.00    3.10
 -12   4   0   10.90    3.80
 -12   4   0    6.70    3.00
 -12   4   0    2.70    3.00
  11  -4   0   46.30    5.20
  11  -4   0   46.00    4.70
  11  -4   0   46.10    4.10
  11  -4   0   39.00    4.20
  11  -4   0   40.50    6.60
 -11   4   0   45.10    5.40
 -11   4   0   42.40    5.70
 -11   4   0   43.80    4.70
  10  -4   0    5.10    1.70
  10  -4   0   10.10    2.70
  10  -4   0   -0.40    3.80
  10  -4   0    3.10    1.50
  10  -4   0    2.70    1.80
 -10   4   0    3.10    2.80
 -10   4   0    2.50    2.80
 -10   4   0    4.10    1.80
   9  -4   0   25.40    3.60
   9  -4   0   20.80    3.20
   9  -4   0   22.10    2.50
   9  -4   0   26.00    6.50
   9  -4   0   25.60    3.20
  -9   4   0   25.50    4.20
  -9   4   0   26.50    3.00
  -9   4   0   21.90    3.70
   8  -4   0   40.60    3.80
   8  -4   0   39.10    3.90
   8  -4   0   54.29    6.10
   8  -4   0   47.70    3.50
  -8   4   0   45.40    3.70
  -8   4   0   39.60    5.20
  -8   4   0   46.30    5.20
   7  -4   0   68.99    4.40
   7  -4   0   61.19    4.80
   7  -4   0   62.89    6.10
   7  -4   0   62.29    4.60
  -7   4   0   54.89    5.30
  -7   4   0   67.49    4.60
   6  -4   0  345.37   19.60
   6  -4   0  322.67   20.70
   6  -4   0  325.07   19.60
  -6   4   0  320.67   19.80
  -6   4   0  353.26   19.80
   5  -4   0  212.58   13.00
   5  -4   0  230.48   12.90
   5  -4   0  198.88   13.70
  -5   4   0  209.28   13.60
  -5   4   0  223.68   13.50
  -5   4   0  231.28   13.10
   4  -4   0  230.18   12.80
   4  -4   0  205.88   13.40
  -4   4   0  221.38   13.10
  -4   4   0  205.58   12.80
   3  -4   0   80.09    4.90
   3  -4   0   78.69    4.90
  -3   4   0   78.19    4.90
  -3   4   0   78.99    5.10
   2  -4   0 1405.26   77.69
   2  -4   0 1386.76   77.79
  -2   4   0 1290.27   77.69
  -2   4   0 1322.17   77.79
   1  -4   0   51.29    3.40
   1  -4   0   53.39    3.40
   1  -4   0   46.20    3.20
  -1   4   0   49.30    3.10
  -1   4   0   46.60    3.30
   0  -4   0 2959.80  163.18
   0  -4   0 2858.41  163.28
   0   4   0 2977.00  163.28
   0   4   0 2742.63  163.28
   0   4   0 2665.03  163.78
  -1  -4   0   25.50    2.30
  -1  -4   0   23.90    2.00
   1   4   0   22.40    2.00
   1   4   0   20.00    3.30
   1   4   0   25.40    2.10
  -2  -4   0 2076.89  120.69
  -2  -4   0 2183.28  120.89
  -2  -4   0 2114.69  120.49
  -2  -4   0 2138.29  120.79
   2   4   0 1937.31  121.59
   2   4   0 2213.98  120.89
   2   4   0 1975.70  120.69
   2   4   0 2133.19  120.79
  -3  -4   0   61.59    4.20
  -3  -4   0   63.89    4.80
   3   4   0   70.59    4.60
   3   4   0   59.59    4.70
   3   4   0   72.29    6.30
   3   4   0   62.79    4.70
  -4  -4   0  228.78   13.70
  -4  -4   0  212.08   13.20
   4   4   0  205.98   15.20
   4   4   0  226.28   13.50
   4   4   0  229.38   13.80
  -5  -4   0    1.50    1.40
  -5  -4   0    1.40    2.60
  -5  -4   0    0.30    1.60
   5   4   0    2.90    1.40
   5   4   0   -0.30    1.60
   5   4   0    2.40    3.80
   5   4   0    2.30    1.50
   5   4   0    2.60    2.00
  -6  -4   0  342.37   19.80
  -6  -4   0  331.37   19.00
   6   4   0  283.37   22.00
   6   4   0  322.37   19.30
   6   4   0  305.67   19.20
   6   4   0  324.17   19.00
   6   4   0  320.27   19.90
   6   4   0  300.57   19.10
  -7  -4   0   35.20    5.90
  -7  -4   0   47.80    5.60
  -7  -4   0   53.09    4.80
  -7  -4   0   42.00    8.00
   7   4   0   46.00    4.70
   7   4   0   34.20   10.00
   7   4   0   52.99    4.90
   7   4   0   50.29    4.80
   7   4   0   50.09    6.80
   7   4   0   52.69    8.00
   7   4   0   49.99    4.40
  -8  -4   0   64.79    6.00
  -8  -4   0   52.69    8.60
  -8  -4   0   54.59    8.30
   8   4   0   52.79    5.50
   8   4   0   53.19    5.60
   8   4   0   35.70    8.40
   8   4   0   59.09    5.20
   8   4   0   48.80    5.20
   8   4   0   55.09    7.80
  -9  -4   0   -5.40    4.00
  -9  -4   0   -0.40    4.00
  -9  -4   0    6.80    4.70
   9   4   0    0.30    2.90
   9   4   0    0.70    3.60
   9   4   0    7.60    6.80
   9   4   0    1.30    3.10
   9   4   0   -1.60    2.10
   9   4   0   -3.10    3.20
 -10  -4   0  225.38   16.60
 -10  -4   0  243.38   17.00
  10   4   0  253.47   15.10
  10   4   0  212.38   15.80
  10   4   0  225.98   16.30
  10   4   0  239.48   15.60
  10   4   0  241.58   18.90
 -11  -4   0    6.00    4.10
 -11  -4   0    1.90    3.80
  11   4   0    4.70    6.20
  11   4   0    0.50    2.90
  11   4   0    5.20    3.10
 -12  -4   0    6.00    3.30
 -12  -4   0    6.70    3.70
  12   4   0    8.10    5.90
  12   4   0    5.60    2.90
 -13  -4   0    3.30    2.60
  13   4   0    2.20    4.60
  13   4   0    3.00    2.20
 -14  -4   0   22.40    3.40
 -14  -4   0   16.70    3.10
  14   4   0   12.80    4.10
  14   4   0   19.00    3.10
  16  -5   0  150.18    9.80
  16  -5   0  144.79    9.30
  16  -5   0  141.39   10.00
 -16   5   0  153.08    9.50
  15  -5   0    1.20    1.40
  15  -5   0   -0.70    2.40
 -15   5   0   -0.20    1.60
  14  -5   0    5.80    2.00
  14  -5   0    3.10    2.90
 -14   5   0    9.00    2.30
 -14   5   0    6.80    2.90
  13  -5   0   -1.10    3.00
  13  -5   0    1.20    1.90
 -13   5   0    0.90    2.10
 -13   5   0   -0.50    2.60
  12  -5   0  244.08   16.00
  12  -5   0  253.87   15.40
  12  -5   0  241.38   15.10
  12  -5   0  218.38   15.50
  12  -5   0  233.58   14.90
 -12   5   0  245.28   15.60
 -12   5   0  255.57   15.80
 -12   5   0  238.88   16.60
  11  -5   0   10.70    3.90
  11  -5   0   16.40    2.40
  11  -5   0   20.20    3.10
  11  -5   0   18.40    2.60
  11  -5   0   16.50    2.70
 -11   5   0   20.20    3.30
 -11   5   0   16.20    3.40
 -11   5   0   10.20    2.40
  10  -5   0 1527.95   89.89
  10  -5   0 1453.55   90.59
  10  -5   0 1514.85   89.79
  10  -5   0 1627.74   90.39
  10  -5   0 1616.54   90.09
 -10   5   0 1539.45   90.39
 -10   5   0 1500.85   90.49
 -10   5   0 1652.23   90.39
   9  -5   0   28.70    4.80
   9  -5   0   30.10    3.60
   9  -5   0   32.60    2.90
   9  -5   0   27.40    6.20
   9  -5   0   31.20    3.40
  -9   5   0   31.40    4.10
  -9   5   0   27.50    5.40
  -9   5   0   33.70    3.30
  -9   5   0   33.40    5.50
   8  -5   0 1946.51  114.79
   8  -5   0 2011.90  114.79
   8  -5   0 1955.80  116.39
   8  -5   0 2102.69  114.89
  -8   5   0 2130.69  115.19
  -8   5   0 1853.51  114.89
  -8   5   0 1937.61  114.99
   7  -5   0   42.60    3.90
   7  -5   0   35.70    4.90
   7  -5   0   45.30    3.30
   7  -5   0   49.99    3.70
  -7   5   0   48.90    3.50
  -7   5   0   42.00    4.60
   6  -5   0   13.70    3.00
   6  -5   0   14.30    1.60
   6  -5   0   13.10    2.30
  -6   5   0   13.00    2.10
   5  -5   0  124.09    8.70
   5  -5   0  127.69    7.70
   5  -5   0  130.59    7.70
   5  -5   0  119.19    7.80
  -5   5   0  122.99    8.10
  -5   5   0  128.89    7.80
   4  -5   0  133.39    8.40
   4  -5   0  139.99    8.30
   4  -5   0  138.09    8.30
  -4   5   0  143.89    8.80
  -4   5   0  131.99    8.30
  -4   5   0  133.39    8.60
   3  -5   0   44.50    3.00
   3  -5   0   48.30    3.00
  -3   5   0   38.70    3.40
  -3   5   0   44.70    3.00
  -3   5   0   44.80    3.00
   2  -5   0 1346.07   75.39
   2  -5   0 1419.56   75.49
   2  -5   0 1334.47   75.29
  -2   5   0 1269.77   75.29
  -2   5   0 1281.67   75.39
  -2   5   0 1195.68   75.19
   1  -5   0   24.00    2.10
   1  -5   0   26.80    2.20
   1  -5   0   23.20    2.30
  -1   5   0   27.00    1.90
  -1   5   0   27.30    3.20
  -1   5   0   26.60    2.10
  -1   5   0   26.10    2.10
   0  -5   0  297.67   17.00
   0  -5   0  289.77   16.90
   0   5   0  281.47   16.90
   0   5   0  268.57   17.70
   0   5   0  296.07   17.00
  -1  -5   0   35.20    2.70
  -1  -5   0   36.40    3.00
   1   5   0   36.90    2.90
   1   5   0   35.70    2.80
   1   5   0   33.80    3.20
   1   5   0   32.00    4.30
  -2  -5   0  203.38   12.30
  -2  -5   0  204.58   12.50
  -2  -5   0  210.88   12.80
   2   5   0  211.48   12.70
   2   5   0  207.58   12.60
   2   5   0  207.38   12.60
  -3  -5   0   37.50    3.00
  -3  -5   0   40.00    3.70
   3   5   0   32.00    3.60
   3   5   0   41.20    3.60
   3   5   0   40.10    3.40
   3   5   0   36.50    6.20
  -4  -5   0  735.43   48.60
  -4  -5   0  852.21   48.40
  -4  -5   0  886.91   49.10
   4   5   0  870.91   49.10
   4   5   0  798.92   50.69
   4   5   0  821.42   48.60
   4   5   0  831.82   48.60
   4   5   0  877.71   48.80
  -5  -5   0  238.68   14.80
  -5  -5   0  233.28   13.90
   5   5   0  248.78   14.40
   5   5   0  220.38   18.00
   5   5   0  211.78   14.60
   5   5   0  208.08   14.10
   5   5   0  235.18   14.30
  -6  -5   0  397.56   24.10
  -6  -5   0  413.46   23.10
   6   5   0  379.66   27.60
   6   5   0  357.66   23.20
   6   5   0  353.26   24.90
   6   5   0  395.56   23.10
   6   5   0  356.06   24.10
   6   5   0  412.76   23.60
   6   5   0  405.06   23.40
  -7  -5   0   14.40    3.20
  -7  -5   0   14.20    4.80
  -7  -5   0   10.60    3.60
  -7  -5   0   11.50    5.50
   7   5   0   11.80    2.70
   7   5   0   14.60    4.60
   7   5   0   11.70    8.20
   7   5   0   11.30    2.90
   7   5   0   18.90    3.00
   7   5   0   14.80    2.60
  -8  -5   0  246.88   17.10
  -8  -5   0  211.78   16.40
   8   5   0  201.28   19.70
   8   5   0  226.28   14.70
   8   5   0  209.98   14.50
   8   5   0  238.78   15.10
   8   5   0  233.08   14.40
   8   5   0  225.08   16.00
  -9  -5   0   -3.90    4.70
  -9  -5   0    1.10    4.20
   9   5   0    0.90    3.30
   9   5   0    1.80    2.50
   9   5   0   -2.40    3.60
   9   5   0    3.60    4.20
   9   5   0    1.70    6.90
   9   5   0    3.70    3.80
 -10  -5   0  290.77   19.10
 -10  -5   0  277.27   18.40
  10   5   0  291.77   17.10
  10   5   0  241.28   20.70
  10   5   0  242.08   17.80
 -11  -5   0    1.40    3.50
 -11  -5   0    1.60    3.90
  11   5   0    0.10    6.00
  11   5   0    1.50    4.00
  11   5   0    2.40    2.90
 -12  -5   0   -0.60    2.90
  12   5   0    0.80    2.50
  12   5   0    3.80    5.40
 -13  -5   0   11.40    2.70
  13   5   0   16.90    4.30
  13   5   0    9.90    2.20
  16  -6   0   31.00    3.20
  16  -6   0   27.20    4.40
 -16   6   0   28.00    3.10
  15  -6   0   18.50    3.30
  15  -6   0   19.40    3.20
  15  -6   0   20.30    3.00
 -15   6   0   19.20    3.10
  14  -6   0   51.69    5.70
  14  -6   0   59.79    5.00
 -14   6   0   54.09    5.90
 -14   6   0   54.19    5.20
  13  -6   0   -4.20    2.80
  13  -6   0   -0.60    1.90
 -13   6   0   -2.60    2.00
 -13   6   0   -1.60    2.60
  12  -6   0  190.78   14.20
  12  -6   0  203.18   13.30
  12  -6   0  211.08   13.50
  12  -6   0  241.08   13.80
 -12   6   0  202.18   14.00
 -12   6   0  206.48   13.90
 -12   6   0  205.58   14.90
 -12   6   0  234.08   14.20
  11  -6   0    2.10    1.50
  11  -6   0    1.20    1.90
  11  -6   0    2.30    2.60
  11  -6   0    0.10    3.00
  11  -6   0    1.40    3.30
  11  -6   0    0.80    2.20
 -11   6   0    3.90    2.80
 -11   6   0    2.40    2.20
 -11   6   0   -3.60    2.60
 -11   6   0   -0.70    2.50
  10  -6   0   75.19    6.00
  10  -6   0   92.79    6.70
  10  -6   0   76.09    7.90
  10  -6   0   84.09    5.90
  10  -6   0   93.59    6.40
 -10   6   0   82.09    6.20
 -10   6   0   82.59    7.50
 -10   6   0   68.49    6.80
 -10   6   0   75.49    6.80
   9  -6   0   20.70    3.50
   9  -6   0   21.50    2.50
   9  -6   0   21.80    4.50
   9  -6   0   22.90    3.20
   9  -6   0   22.90    3.20
   9  -6   0   22.60    5.30
  -9   6   0   22.40    2.90
  -9   6   0   27.30    4.00
  -9   6   0   22.00    3.70
  -9   6   0   20.60    3.50
   8  -6   0   53.29    6.80
   8  -6   0   53.59    4.50
   8  -6   0   57.29    4.10
   8  -6   0   48.00    4.50
  -8   6   0   57.89    5.80
  -8   6   0   58.59    6.00
  -8   6   0   61.99    4.40
   7  -6   0  266.57   17.40
   7  -6   0  260.27   16.00
   7  -6   0  272.27   16.00
   7  -6   0  282.07   16.00
   7  -6   0  265.87   15.90
  -7   6   0  283.67   16.20
  -7   6   0  243.08   16.30
  -7   6   0  258.27   16.40
   6  -6   0  167.18    9.90
   6  -6   0  158.58    9.90
   6  -6   0  147.99   10.10
   6  -6   0  170.78   10.00
  -6   6   0  168.18   10.40
  -6   6   0  158.38   10.00
   5  -6   0   81.59    5.60
   5  -6   0   83.89    5.40
   5  -6   0   88.19    5.40
  -5   6   0   77.39    5.90
  -5   6   0   84.39    5.60
  -5   6   0   84.09    5.50
   4  -6   0   68.79    4.20
   4  -6   0   66.39    4.20
   4  -6   0   62.59    4.40
  -4   6   0   66.29    4.80
  -4   6   0   55.59    4.20
  -4   6   0   62.49    4.20
  -4   6   0   54.39    5.10
   3  -6   0    0.60    0.80
   3  -6   0   -0.20    1.20
   3  -6   0    1.70    0.80
  -3   6   0    0.40    1.40
  -3   6   0   -0.20    0.70
  -3   6   0    2.00    0.70
  -3   6   0    1.00    0.80
   2  -6   0  990.00   52.79
   2  -6   0  887.11   52.69
   2  -6   0  898.71   52.89
   2  -6   0  880.11   52.79
  -2   6   0  977.40   52.69
  -2   6   0  895.71   53.49
  -2   6   0  867.81   52.49
  -2   6   0  888.01   52.69
   1  -6   0    7.10    1.20
   1  -6   0    7.00    1.40
   1  -6   0   10.60    1.80
  -1   6   0    9.30    2.30
  -1   6   0    6.70    1.50
  -1   6   0    8.40    1.20
  -1   6   0    8.60    1.60
   0  -6   0  646.44   35.70
   0  -6   0  616.74   35.50
   0   6   0  591.74   36.50
   0   6   0  569.34   35.50
   0   6   0  593.54   35.60
   0   6   0  646.14   35.70
  -1  -6   0   78.29    5.20
  -1  -6   0   56.79    6.70
  -1  -6   0   72.99    4.90
   1   6   0   66.99    6.90
   1   6   0   73.99    5.00
   1   6   0   65.39    5.10
   1   6   0   77.99    5.20
  -2  -6   0  111.99    7.10
  -2  -6   0  137.89    7.90
  -2  -6   0  101.59    7.80
   2   6   0  112.49    7.60
   2   6   0  115.69    7.50
   2   6   0   98.49   10.10
   2   6   0  122.79    7.80
  -3  -6   0  127.79    8.30
  -3  -6   0  127.99    9.10
  -3  -6   0  142.79    9.00
   3   6   0  132.99    9.10
   3   6   0  133.39    8.70
   3   6   0  141.69    8.80
   3   6   0  127.19    9.00
  -4  -6   0 1066.69   56.79
  -4  -6   0  990.40   55.79
  -4  -6   0  834.12   56.29
   4   6   0  828.32   58.69
   4   6   0  980.90   56.19
   4   6   0 1031.10   56.39
   4   6   0 1013.00   56.79
  -5  -6   0    7.20    2.40
  -5  -6   0    0.90    2.50
   5   6   0    3.20    2.60
   5   6   0    1.90    2.20
   5   6   0    2.90    1.80
   5   6   0   -1.20    1.90
   5   6   0  -10.00    7.40
  -6  -6   0  870.11   55.29
  -6  -6   0  926.91   55.99
  -6  -6   0  941.61   55.29
  -6  -6   0  922.21   54.09
   6   6   0  995.90   54.79
   6   6   0  883.01   54.29
   6   6   0  943.51   54.29
   6   6   0  948.61   54.39
   6   6   0  926.61   55.29
  -7  -6   0  110.99   11.50
  -7  -6   0   79.59   10.40
  -7  -6   0   93.59    9.30
   7   6   0   78.19   15.10
   7   6   0  105.99    8.20
   7   6   0   95.99    7.80
   7   6   0   88.99    7.80
   7   6   0   87.39    9.80
   7   6   0  102.99    7.60
  -8  -6   0   14.30    5.20
  -8  -6   0   13.80    5.00
   8   6   0   22.60    4.60
   8   6   0    3.60    4.00
   8   6   0   15.40    2.90
   8   6   0   14.90    3.60
   8   6   0   17.20    4.50
   8   6   0   17.00    8.40
  -9  -6   0    3.30    4.20
  -9  -6   0    4.60    4.90
   9   6   0    5.70    2.90
   9   6   0    1.60    4.70
   9   6   0    3.20    4.00
   9   6   0    2.30    3.70
   9   6   0   17.10    7.50
 -10  -6   0   17.30    4.40
 -10  -6   0   13.30    4.30
  10   6   0   10.90    3.40
  10   6   0   23.10    7.20
 -11  -6   0    0.10    5.00
 -11  -6   0    5.90    3.30
  11   6   0    1.40    2.60
  11   6   0    0.50    5.70
 -12  -6   0    1.40    2.70
  12   6   0    0.10    2.30
  12   6   0   11.30    4.60
 -13  -6   0    0.80    1.80
  13   6   0    2.00    1.70
  13   6   0    1.20    3.70
  16  -7   0  196.28   12.40
  16  -7   0  182.08   11.70
 -16   7   0  203.18   12.00
 -16   7   0  187.88   12.10
  15  -7   0   -1.00    1.40
  15  -7   0    0.20    2.40
 -15   7   0    2.20    1.60
  14  -7   0  576.84   33.70
  14  -7   0  567.94   34.10
 -14   7   0  542.15   33.80
 -14   7   0  593.04   34.00
  13  -7   0    2.20    2.80
  13  -7   0    2.40    2.00
 -13   7   0   -0.60    2.00
 -13   7   0   -1.20    2.50
  12  -7   0  898.81   52.59
  12  -7   0  950.80   52.69
  12  -7   0  879.21   52.19
  12  -7   0  901.11   52.99
 -12   7   0  830.22   53.39
 -12   7   0  926.01   52.89
 -12   7   0  881.31   52.79
 -12   7   0  898.71   52.89
  11  -7   0   18.30    3.10
  11  -7   0   18.90    4.10
  11  -7   0   19.00    3.40
  11  -7   0   18.30    3.00
  11  -7   0   21.40    3.80
 -11   7   0   21.70    3.70
 -11   7   0   19.50    3.10
 -11   7   0   20.80    3.50
 -11   7   0   18.80    3.80
  10  -7   0  405.36   24.60
  10  -7   0  394.86   24.30
  10  -7   0  386.66   25.00
  10  -7   0  386.96   24.10
  10  -7   0  393.66   24.30
  10  -7   0  441.16   24.40
 -10   7   0  414.86   24.90
 -10   7   0  408.46   25.00
 -10   7   0  414.76   25.10
 -10   7   0  415.36   24.60
   9  -7   0   38.60    4.20
   9  -7   0   33.90    3.90
   9  -7   0   37.80    3.80
   9  -7   0   37.30    5.00
   9  -7   0   40.20    3.40
   9  -7   0   39.60    4.70
  -9   7   0   46.20    5.60
  -9   7   0   39.50    3.80
  -9   7   0   37.50    4.30
  -9   7   0   38.70    6.40
  -9   7   0   29.40    5.60
   8  -7   0    4.80    1.50
   8  -7   0    6.70    1.40
   8  -7   0    7.80    1.80
   8  -7   0    8.40    1.90
   8  -7   0    9.80    2.60
  -8   7   0    7.70    2.00
  -8   7   0    6.30    1.60
  -8   7   0   11.00    3.20
  -8   7   0    9.60    3.00
   7  -7   0    3.10    1.10
   7  -7   0    4.90    1.60
   7  -7   0    2.70    1.60
   7  -7   0    3.50    1.20
  -7   7   0    2.30    1.50
  -7   7   0    4.90    2.40
  -7   7   0    1.10    1.10
  -7   7   0    5.70    2.50
   6  -7   0  606.94   36.20
   6  -7   0  609.84   36.10
   6  -7   0  624.84   36.20
   6  -7   0  630.04   36.20
  -6   7   0  642.04   36.30
  -6   7   0  606.54   36.40
  -6   7   0  608.04   36.30
  -6   7   0  631.24   36.40
   5  -7   0  216.68   13.20
   5  -7   0  233.48   13.20
   5  -7   0  222.18   13.20
  -5   7   0  208.78   13.40
  -5   7   0  218.28   13.20
  -5   7   0  209.48   13.20
   4  -7   0  212.38   12.40
   4  -7   0  188.48   12.40
   4  -7   0  218.68   12.40
  -4   7   0  208.08   12.30
  -4   7   0  203.08   12.30
  -4   7   0  203.68   12.30
  -4   7   0  197.68   12.50
   3  -7   0   48.70    3.80
   3  -7   0   49.00    3.60
   3  -7   0   35.70    3.90
   3  -7   0   46.30    3.40
  -3   7   0   44.80    4.00
  -3   7   0   46.70    3.40
  -3   7   0   47.30    5.10
  -3   7   0   44.70    3.30
   2  -7   0  332.37   20.10
   2  -7   0  365.36   20.20
   2  -7   0  316.37   20.20
   2  -7   0  321.97   20.10
  -2   7   0  350.56   20.20
  -2   7   0  354.06   20.10
  -2   7   0  324.17   20.10
  -2   7   0  352.96   21.30
   1  -7   0    1.40    1.30
   1  -7   0    1.30    1.80
   1  -7   0    1.70    1.20
  -1   7   0    2.80    2.50
  -1   7   0    2.60    1.10
  -1   7   0    3.80    1.60
  -1   7   0    0.10    1.10
   0  -7   0  104.09    7.60
   0  -7   0  111.89    7.30
   0  -7   0  122.09    7.60
   0   7   0  121.19    7.60
   0   7   0  120.49    7.50
   0   7   0   96.49    8.70
   0   7   0  119.79    7.50
  -1  -7   0    9.40    1.70
  -1  -7   0   14.70    2.50
  -1  -7   0    9.80    2.40
   1   7   0   14.50    2.40
   1   7   0    9.20    2.40
   1   7   0   12.60    4.00
   1   7   0   12.80    2.20
   1   7   0   14.30    2.10
  -2  -7   0  733.13   43.90
  -2  -7   0  802.02   44.60
  -2  -7   0  721.03   44.20
   2   7   0  771.32   44.30
   2   7   0  772.92   44.60
   2   7   0  706.43   46.20
   2   7   0  740.93   44.30
   2   7   0  814.52   44.50
  -3  -7   0   59.79    4.70
  -3  -7   0   69.99    5.70
  -3  -7   0   49.50    8.30
   3   7   0   62.89    5.80
   3   7   0   65.59    5.20
   3   7   0   64.59    5.80
   3   7   0   61.49    5.40
   3   7   0   60.79   10.40
  -4  -7   0  769.22   42.60
  -4  -7   0  689.43   41.60
   4   7   0  667.73   42.60
   4   7   0  626.84   45.60
   4   7   0  754.72   42.30
   4   7   0  766.52   44.10
   4   7   0  724.73   42.00
  -5  -7   0  167.88   12.10
  -5  -7   0  156.18   14.30
  -5  -7   0  153.68   13.70
   5   7   0  181.38   11.50
   5   7   0  155.98   12.80
   5   7   0  183.78   11.20
   5   7   0  167.58   11.20
   5   7   0  117.19   19.20
  -6  -7   0   35.30    6.00
  -6  -7   0   43.50    6.90
  -6  -7   0   55.89   10.20
   6   7   0   46.20    5.80
   6   7   0   47.70    5.70
   6   7   0   31.90    9.60
   6   7   0   54.09    8.00
   6   7   0   55.59    5.80
   6   7   0   48.70    5.70
  -7  -7   0    5.80    4.40
  -7  -7   0    4.50    5.30
  -7  -7   0    4.80    4.60
   7   7   0    3.30    8.00
   7   7   0    1.00    3.10
   7   7   0    4.50    3.30
   7   7   0    3.70    4.00
   7   7   0    1.70    4.00
   7   7   0    5.60    2.70
  -8  -7   0  186.28   15.00
  -8  -7   0  199.18   14.20
   8   7   0  187.68   12.10
   8   7   0  169.98   13.40
   8   7   0  135.39   17.70
   8   7   0  176.08   12.90
   8   7   0  191.58   13.80
  -9  -7   0   13.30    4.30
  -9  -7   0   13.70    5.00
   9   7   0   14.40    3.80
   9   7   0   11.40    6.80
   9   7   0   12.60    3.50
 -10  -7   0  166.18   12.70
 -10  -7   0  205.78   13.80
  10   7   0  165.18   15.60
 -11  -7   0    8.30    3.00
  11   7   0    7.10    4.70
  11   7   0    3.60    2.50
 -12  -7   0  291.37   17.90
  12   7   0  284.87   18.70
  12   7   0  283.37   17.50
  16  -8   0   42.80    4.00
  16  -8   0   43.00    4.80
 -16   8   0   39.80    3.60
 -16   8   0   47.00    4.00
  15  -8   0    1.50    1.60
  15  -8   0    0.30    2.30
 -15   8   0   -0.40    1.90
 -15   8   0    1.30    1.50
  14  -8   0    6.60    1.90
  14  -8   0   10.50    2.90
 -14   8   0    3.70    2.60
  13  -8   0   13.80    3.30
  13  -8   0   14.80    2.50
 -13   8   0    9.70    2.80
 -13   8   0   12.20    2.50
  12  -8   0  251.67   17.90
  12  -8   0  276.07   17.40
  12  -8   0  339.87   20.40
 -12   8   0  259.47   17.70
 -12   8   0  273.47   17.60
 -12   8   0  304.17   18.90
  11  -8   0   18.80    2.90
  11  -8   0   11.50    2.70
  11  -8   0   18.20    2.90
  11  -8   0   15.20    3.90
 -11   8   0   13.30    3.80
 -11   8   0    5.20    3.00
 -11   8   0   20.00    3.40
 -11   8   0    9.20    3.00
  10  -8   0  658.83   37.70
  10  -8   0  624.64   37.40
  10  -8   0  599.54   38.20
  10  -8   0  625.44   37.60
  10  -8   0  677.63   37.90
 -10   8   0  604.04   38.00
 -10   8   0  632.64   38.30
 -10   8   0  653.03   38.10
 -10   8   0  665.53   38.00
   9  -8   0   14.00    3.70
   9  -8   0   15.00    2.50
   9  -8   0   15.70    2.90
   9  -8   0   17.80    2.40
   9  -8   0   12.30    2.50
   9  -8   0   12.70    2.70
  -9   8   0    9.40    4.00
  -9   8   0   14.20    3.40
  -9   8   0   15.40    3.20
  -9   8   0   11.80    2.20
  -9   8   0   15.00    3.30
   8  -8   0 2926.81  160.68
   8  -8   0 2821.42  160.58
   8  -8   0 2892.41  160.88
   8  -8   0 2785.02  160.48
   8  -8   0 2706.13  160.48
   8  -8   0 2610.64  160.98
  -8   8   0 2633.24  160.98
  -8   8   0 2786.32  160.68
  -8   8   0 2695.33  160.68
  -8   8   0 2848.31  161.08
  -8   8   0 2930.51  160.88
  -8   8   0 2808.12  160.98
   7  -8   0   51.69    5.70
   7  -8   0   58.19    4.30
   7  -8   0   47.10    4.80
   7  -8   0   50.69    4.80
   7  -8   0   59.69    4.20
  -7   8   0   52.69    4.30
  -7   8   0   59.19    5.70
  -7   8   0   51.59    4.60
  -7   8   0   45.20    5.70
  -7   8   0   52.19    5.80
   6  -8   0 2248.48  129.89
   6  -8   0 2262.97  129.99
   6  -8   0 2460.35  130.09
   6  -8   0 2164.98  129.89
  -6   8   0 2287.07  130.09
  -6   8   0 2263.97  130.09
  -6   8   0 2236.88  129.89
  -6   8   0 2175.68  130.09
  -6   8   0 2190.48  129.99
   5  -8   0  103.59    6.30
   5  -8   0   97.89    6.30
   5  -8   0   93.29    6.60
   5  -8   0   78.69    6.70
  -5   8   0   87.79    7.10
  -5   8   0   97.09    6.90
  -5   8   0   96.29    6.20
  -5   8   0   92.79    6.20
  -5   8   0   91.69    6.20
   4  -8   0 1264.77   76.69
   4  -8   0 1389.66   77.09
   4  -8   0 1366.46   76.79
   4  -8   0 1327.37   76.79
   4  -8   0 1319.77   76.69
  -4   8   0 1341.27   76.79
  -4   8   0 1246.18   76.79
  -4   8   0 1385.26   78.19
  -4   8   0 1286.67   76.59
  -4   8   0 1341.77   76.79
   3  -8   0  166.18   12.00
   3  -8   0  217.08   12.00
   3  -8   0  199.88   12.00
   3  -8   0  179.28   11.80
  -3   8   0  183.28   12.30
  -3   8   0  200.08   13.50
  -3   8   0  198.58   12.00
  -3   8   0  200.58   11.90
   2  -8   0  579.24   35.70
   2  -8   0  612.54   35.80
   2  -8   0  624.54   35.90
  -2   8   0  600.74   37.00
  -2   8   0  618.14   35.80
  -2   8   0  644.34   36.00
  -2   8   0  616.44   35.80
  -2   8   0  596.14   35.90
   1  -8   0   46.70    5.20
   1  -8   0   59.79    4.60
   1  -8   0   62.39    4.60
  -1   8   0   55.89    4.70
  -1   8   0   58.29    4.90
  -1   8   0   62.39    4.50
  -1   8   0   54.39    5.50
  -1   8   0   64.09    6.80
   0  -8   0  652.63   41.20
   0  -8   0  673.23   41.10
   0  -8   0  746.53   41.50
   0   8   0  683.03   42.70
   0   8   0  689.63   41.40
   0   8   0  751.62   41.50
   0   8   0  732.13   41.30
   0   8   0  726.73   41.60
  -1  -8   0   29.50    4.10
  -1  -8   0   43.40    4.00
  -1  -8   0   28.30    3.80
   1   8   0   40.50    7.70
   1   8   0   40.50    3.80
   1   8   0   39.80    4.20
   1   8   0   29.60    4.70
   1   8   0   37.90    4.50
  -2  -8   0    1.10    1.90
  -2  -8   0    5.60    1.80
   2   8   0    1.80    1.70
   2   8   0   -0.60    2.50
   2   8   0   -2.40    2.30
   2   8   0    3.80    2.00
   2   8   0    1.70    5.30
  -3  -8   0   40.10    4.70
  -3  -8   0   26.20    5.60
  -3  -8   0   31.10    6.00
  -3  -8   0   28.00    4.20
   3   8   0   38.70    4.90
   3   8   0   42.50    4.80
   3   8   0   33.00    5.20
   3   8   0   35.40    4.30
   3   8   0   25.60    7.90
   3   8   0   33.20    5.70
  -4  -8   0  106.19   10.70
  -4  -8   0   93.29   11.30
  -4  -8   0  104.69    8.50
   4   8   0   88.59   15.30
   4   8   0  107.49   10.00
   4   8   0  102.29    8.00
   4   8   0   94.59    7.70
  -5  -8   0   19.30    5.80
  -5  -8   0   31.10    4.90
  -5  -8   0   22.70    5.30
   5   8   0   16.10    3.50
   5   8   0   17.70    3.20
   5   8   0   22.80    8.90
   5   8   0   27.50    4.90
   5   8   0   29.20    5.10
  -6  -8   0   -2.60    4.50
  -6  -8   0   -0.10    5.50
  -6  -8   0   10.60    7.90
  -6  -8   0   -4.90    4.10
   6   8   0   -0.90    3.40
   6   8   0    0.00    3.30
   6   8   0   -7.10    4.10
   6   8   0   -3.30    8.60
   6   8   0    7.80    4.40
  -7  -8   0   14.70    5.40
  -7  -8   0   18.00    5.70
  -7  -8   0   19.90    4.80
   7   8   0   21.20    8.10
   7   8   0   19.70    4.50
   7   8   0   19.20    4.30
   7   8   0   15.30    3.40
   7   8   0   22.20    5.20
  -8  -8   0   -0.10    4.60
  -8  -8   0    1.30    4.10
   8   8   0    6.10    3.30
   8   8   0    3.10    3.60
   8   8   0    8.70    7.10
   8   8   0    2.20    5.50
  -9  -8   0    0.30    3.80
  -9  -8   0   -3.40    3.80
   9   8   0    3.60    3.10
   9   8   0   -0.60    5.90
 -10  -8   0    0.40    3.10
  10   8   0    2.50    2.50
  10   8   0    5.90    5.10
 -11  -8   0   -1.10    2.20
  11   8   0    4.00    2.10
  11   8   0    8.50    4.30
  15  -9   0   33.40    4.60
  15  -9   0   34.00    3.70
 -15   9   0   32.70    4.10
 -15   9   0   36.30    3.70
  14  -9   0    8.90    2.10
  14  -9   0    8.90    2.90
 -14   9   0    8.60    2.60
 -14   9   0    5.70    2.80
 -14   9   0   11.80    2.50
  13  -9   0   23.90    3.90
  13  -9   0   21.20    3.70
 -13   9   0   21.00    3.90
 -13   9   0   16.20    3.10
  12  -9   0   67.19    6.30
  12  -9   0   82.49    7.60
 -12   9   0   83.39    6.90
 -12   9   0   63.39    6.90
  11  -9   0   51.09    6.90
  11  -9   0   36.60    5.20
  11  -9   0   46.30    5.30
 -11   9   0   61.09    6.30
 -11   9   0   47.10    5.70
 -11   9   0   37.90    5.40
 -11   9   0   50.19    8.00
  10  -9   0  299.37   19.80
  10  -9   0  332.87   20.00
  10  -9   0  326.57   20.10
  10  -9   0  346.67   20.80
 -10   9   0  338.67   20.50
 -10   9   0  318.17   20.10
 -10   9   0  320.27   20.50
 -10   9   0  321.17   20.70
   9  -9   0    3.30    2.40
   9  -9   0   -0.50    2.40
   9  -9   0    0.70    3.50
   9  -9   0   -2.00    3.10
   9  -9   0    2.30    1.90
   9  -9   0   -0.70    2.90
  -9   9   0   -4.30    2.90
  -9   9   0   -0.80    2.00
  -9   9   0    0.60    3.10
  -9   9   0    1.50    3.00
   8  -9   0 1083.49   62.99
   8  -9   0 1194.78   63.29
   8  -9   0 1076.19   63.69
   8  -9   0 1071.69   63.39
   8  -9   0 1068.99   63.19
   8  -9   0 1016.30   62.99
  -8   9   0 1100.69   63.49
  -8   9   0 1083.09   63.79
  -8   9   0 1110.69   63.69
  -8   9   0 1096.19   63.29
  -8   9   0  991.90   63.09
  -8   9   0 1077.19   63.59
  -8   9   0 1137.89   63.39
   7  -9   0  140.79    9.20
   7  -9   0  140.19    9.40
   7  -9   0  118.39   10.90
   7  -9   0  132.19    9.50
   7  -9   0  143.69   10.00
   7  -9   0  147.49    9.20
  -7   9   0  148.09    9.20
  -7   9   0  143.89    9.50
  -7   9   0  135.69    9.20
  -7   9   0  145.59   10.00
  -7   9   0  140.79   10.30
  -7   9   0  137.79   10.50
  -7   9   0  136.69   10.70
   6  -9   0  650.53   40.50
   6  -9   0  697.53   40.20
   6  -9   0  649.24   40.00
   6  -9   0  740.23   40.70
   6  -9   0  723.93   40.20
   6  -9   0  664.23   40.00
  -6   9   0  671.53   40.00
  -6   9   0  707.63   40.30
  -6   9   0  684.53   40.10
  -6   9   0  654.93   40.60
  -6   9   0  686.83   40.30
   5  -9   0  283.47   17.50
   5  -9   0  302.07   17.40
   5  -9   0  283.07   17.80
   5  -9   0  295.07   17.40
   5  -9   0  264.07   17.40
  -5   9   0  271.57   17.60
  -5   9   0  311.37   19.90
  -5   9   0  281.17   17.30
  -5   9   0  282.77   17.60
   4  -9   0   13.60    2.90
   4  -9   0   15.60    2.60
   4  -9   0   17.00    3.00
   4  -9   0   23.20    3.00
   4  -9   0   16.90    3.10
  -4   9   0   14.90    2.90
  -4   9   0   22.80    3.90
  -4   9   0   15.70    2.70
  -4   9   0    9.50    4.20
   3  -9   0    6.50    2.70
   3  -9   0    8.60    2.00
   3  -9   0   10.70    2.70
   3  -9   0    6.20    1.70
   3  -9   0   11.00    2.50
  -3   9   0    8.70    2.30
  -3   9   0    4.80    2.60
  -3   9   0    8.60    2.30
  -3   9   0    7.60    1.70
  -3   9   0    6.50    3.90
   2  -9   0  153.68   11.30
   2  -9   0  179.78   10.90
   2  -9   0  167.38   11.20
   2  -9   0  175.48   10.90
  -2   9   0  169.88   11.10
  -2   9   0  178.18   11.00
  -2   9   0  176.98   10.90
  -2   9   0  161.78   11.20
  -2   9   0  167.18   13.00
   1  -9   0    3.10    2.30
   1  -9   0    3.80    1.70
   1  -9   0    1.50    2.90
   1  -9   0   -3.10    3.00
  -1   9   0   -1.70    1.90
  -1   9   0    2.40    2.40
  -1   9   0   -0.10    2.30
  -1   9   0    3.50    4.10
  -1   9   0   -2.00    1.50
   0  -9   0  164.88   10.30
   0  -9   0  141.49   10.90
   0  -9   0  122.19   11.20
   0   9   0  147.49   13.10
   0   9   0  159.08   10.40
   0   9   0  166.38   10.30
   0   9   0  155.28   10.60
   0   9   0  164.18   10.30
  -1  -9   0    6.50    5.60
  -1  -9   0    2.90    2.00
  -1  -9   0    3.00    1.90
   1   9   0   -0.90    3.80
   1   9   0    2.70    2.50
   1   9   0    5.00    6.20
   1   9   0    3.40    2.40
   1   9   0    2.10    3.20
   1   9   0    4.00    2.00
  -2  -9   0   51.19    8.30
  -2  -9   0   44.00    5.30
  -2  -9   0   29.50    5.20
   2   9   0   53.59    5.10
   2   9   0   41.70    7.10
   2   9   0   47.50    5.30
   2   9   0   47.30    7.10
   2   9   0   32.00    9.40
   2   9   0   51.79    5.50
  -3  -9   0  125.99    9.60
  -3  -9   0  118.09   11.50
  -3  -9   0  120.49   11.00
   3   9   0  120.09    9.30
   3   9   0  113.89   14.50
   3   9   0  120.99   10.50
   3   9   0  132.19    9.30
   3   9   0  127.39    9.10
  -4  -9   0  538.05   32.90
  -4  -9   0  503.65   32.20
  -4  -9   0  530.05   32.40
   4   9   0  508.15   31.30
   4   9   0  531.65   31.90
   4   9   0  519.25   31.50
   4   9   0  519.95   34.30
   4   9   0  539.55   32.20
  -5  -9   0    4.00    4.20
  -5  -9   0    4.20    4.20
  -5  -9   0    6.20    4.90
   5   9   0    5.10    3.10
   5   9   0    1.30    3.40
   5   9   0    0.50    4.30
   5   9   0   -0.50    7.60
   5   9   0    2.00    3.60
   5   9   0    3.80    3.80
  -6  -9   0  991.90   53.79
  -6  -9   0  821.82   53.19
  -6  -9   0  807.92   53.09
  -6  -9   0  909.81   52.59
   6   9   0  915.71   54.39
   6   9   0  865.51   52.59
   6   9   0  912.71   52.79
   6   9   0  839.82   52.09
  -7  -9   0   11.90    4.20
  -7  -9   0   13.00    4.60
   7   9   0   13.00    3.80
   7   9   0   15.10    3.50
   7   9   0    4.40    5.90
   7   9   0   10.60    6.60
  -8  -9   0  477.15   28.80
  -8  -9   0  428.86   27.60
   8   9   0  465.25   28.00
   8   9   0  435.46   29.50
  -9  -9   0   12.70    3.60
   9   9   0    2.90    5.00
 -10  -9   0   74.79    6.70
  10   9   0   73.69    6.20
  10   9   0   64.49    8.20
 -11  -9   0    0.90    1.80
  11   9   0    8.20    4.10
  11   9   0   -0.70    1.70
  15 -10   0    1.70    1.90
  15 -10   0   -0.30    2.50
 -15  10   0    2.50    2.70
 -15  10   0    1.40    1.50
  14 -10   0  391.36   22.80
  14 -10   0  366.76   23.20
 -14  10   0  376.56   22.80
 -14  10   0  365.56   23.00
 -14  10   0  394.56   23.00
  13 -10   0    2.80    2.20
  13 -10   0    5.40    3.10
 -13  10   0    3.90    2.60
 -13  10   0    7.70    2.40
 -13  10   0    7.00    3.10
  12 -10   0 1096.29   60.49
  12 -10   0 1019.80   60.79
 -12  10   0  999.00   60.69
 -12  10   0 1024.20   60.49
 -12  10   0 1019.60   60.39
  11 -10   0    1.10    2.40
  11 -10   0    4.80    3.30
  11 -10   0    0.80    3.00
 -11  10   0    1.90    2.80
 -11  10   0   -3.50    2.70
 -11  10   0   -1.60    4.30
  10 -10   0  695.83   42.90
  10 -10   0  745.03   44.00
  10 -10   0  759.42   43.00
  10 -10   0  728.53   43.40
 -10  10   0  721.33   43.00
 -10  10   0  676.53   43.20
 -10  10   0  747.13   43.20
   9 -10   0   11.40    4.10
   9 -10   0    3.20    2.80
   9 -10   0    0.90    2.40
   9 -10   0    4.00    4.10
   9 -10   0   -1.80    3.20
  -9  10   0   -0.90    3.00
  -9  10   0   -0.80    2.40
  -9  10   0   -0.70    3.00
   8 -10   0  510.75   32.40
   8 -10   0  529.45   32.70
   8 -10   0  523.15   33.30
   8 -10   0  573.54   32.70
   8 -10   0  593.44   33.50
   8 -10   0  583.64   33.00
  -8  10   0  582.44   33.10
  -8  10   0  526.85   32.90
  -8  10   0  514.05   33.20
   7 -10   0   43.00    6.10
   7 -10   0   43.20    6.50
   7 -10   0   45.30    4.40
   7 -10   0   42.20    6.10
   7 -10   0   40.70    7.20
   7 -10   0   33.50    5.20
   7 -10   0   41.40    6.70
  -7  10   0   43.40    6.30
  -7  10   0   42.40    5.30
  -7  10   0   34.10    4.60
  -7  10   0   43.60    5.30
  -7  10   0   44.90    6.70
   6 -10   0    0.40    3.40
   6 -10   0    6.70    4.40
   6 -10   0   -2.10    3.60
   6 -10   0    7.00    3.20
   6 -10   0    7.10    3.60
   6 -10   0    6.40    2.50
   6 -10   0    6.00    2.00
  -6  10   0    5.80    3.50
  -6  10   0    0.50    6.10
  -6  10   0    2.70    2.40
  -6  10   0    4.10    3.40
  -6  10   0    7.50    3.20
  -6  10   0    4.80    3.60
   5 -10   0  126.59    8.50
   5 -10   0  119.59    9.30
   5 -10   0  120.59    9.10
   5 -10   0  108.39    9.50
   5 -10   0  116.39    8.40
   5 -10   0  123.59   10.20
   5 -10   0  116.09   10.70
  -5  10   0  127.99    8.40
  -5  10   0  126.09    9.30
  -5  10   0  108.79    9.70
  -5  10   0  133.19    9.20
  -5  10   0  121.59    9.60
  -5  10   0  133.29   13.90
   4 -10   0   87.39    7.50
   4 -10   0   87.19    7.30
   4 -10   0   75.39    7.70
   4 -10   0   90.79    8.10
   4 -10   0   90.99    9.30
   4 -10   0   83.59    6.40
   4 -10   0   80.79    6.50
  -4  10   0   83.49    7.00
  -4  10   0   87.19    7.90
  -4  10   0   82.39    9.90
  -4  10   0   76.29    7.00
  -4  10   0   85.49    6.40
  -4  10   0   88.19   10.40
  -4  10   0   83.99    7.60
   3 -10   0   37.90    6.00
   3 -10   0   28.80    5.00
   3 -10   0   28.00    4.10
   3 -10   0   33.10    5.80
   3 -10   0   39.00    5.60
   3 -10   0   29.50    3.90
  -3  10   0   29.70    5.30
  -3  10   0   21.70    4.20
  -3  10   0   29.70    6.30
  -3  10   0   24.20    3.80
  -3  10   0   32.80    4.90
  -3  10   0   32.90    5.20
   2 -10   0  343.37   20.80
   2 -10   0  309.57   20.20
   2 -10   0  332.17   20.00
   2 -10   0  306.57   20.20
  -2  10   0  344.17   20.00
  -2  10   0  355.76   22.60
  -2  10   0  302.77   20.40
  -2  10   0  347.07   20.10
  -2  10   0  306.47   20.30
  -2  10   0  317.67   19.90
   1 -10   0   -3.10    4.40
   1 -10   0    1.70    4.10
   1 -10   0    4.60    2.20
   1 -10   0    2.20    3.30
  -1  10   0    7.10    2.70
  -1  10   0    7.70    2.30
  -1  10   0    6.10    3.70
  -1  10   0    3.30    5.60
  -1  10   0    3.10    2.50
  -1  10   0    7.30    3.80
   0 -10   0  147.29   11.90
   0 -10   0  174.08   11.50
   0 -10   0  171.88   12.70
   0  10   0  184.08   11.40
   0  10   0  148.19   14.30
   0  10   0  182.28   11.50
   0  10   0  146.19   12.60
   0  10   0  158.38   12.20
   0  10   0  182.58   11.40
   0  10   0  167.68   15.70
  -1 -10   0   14.70    4.40
  -1 -10   0   13.40    3.90
  -1 -10   0   13.80    3.20
   1  10   0    7.70    2.80
   1  10   0    6.30    3.00
   1  10   0    7.60    6.30
   1  10   0   16.80    7.10
   1  10   0    9.40    3.00
   1  10   0   10.80    3.90
  -2 -10   0   82.79    9.00
  -2 -10   0   91.19    8.00
  -2 -10   0   89.59    9.00
   2  10   0   78.09    9.20
   2  10   0   78.49   12.20
   2  10   0   99.79    8.10
   2  10   0   93.59    7.50
   2  10   0   89.29    7.70
  -3 -10   0   14.90    4.40
  -3 -10   0   17.60    5.30
  -3 -10   0   27.20    4.60
   3  10   0    4.30    7.40
   3  10   0   19.00    4.40
   3  10   0   32.50    5.60
   3  10   0   23.00    3.60
  -4 -10   0   10.10    4.80
  -4 -10   0    5.60    4.30
  -4 -10   0   -6.90    4.10
   4  10   0    3.70    3.70
   4  10   0    0.10    7.20
   4  10   0    0.50    3.60
   4  10   0    0.30    3.80
   4  10   0    3.80    3.10
  -5 -10   0   33.30    5.70
  -5 -10   0   37.40    5.30
  -5 -10   0   49.70    9.30
  -5 -10   0   46.70    8.50
   5  10   0   41.80    5.70
   5  10   0   30.80    5.30
   5  10   0   47.00    7.00
   5  10   0   26.50    7.80
  -6 -10   0    4.80    4.00
  -6 -10   0    3.70    4.30
  -6 -10   0    0.40    6.00
   6  10   0    3.00    3.40
   6  10   0    4.00    3.60
   6  10   0  -13.20    6.00
  -7 -10   0    3.20    3.70
  -7 -10   0    4.60    3.90
   7  10   0    1.40    3.00
   7  10   0   -1.40    5.60
  -8 -10   0   -1.50    3.00
   8  10   0   -1.30    4.80
   8  10   0    4.00    2.70
  -9 -10   0    3.30    2.50
   9  10   0    7.10    4.20
 -10 -10   0    2.60    2.00
  10  10   0    4.50    3.80
  10  10   0    1.70    1.80
  15 -11   0   29.00    3.50
  15 -11   0   22.30    3.60
  14 -11   0  115.89    8.10
  14 -11   0   85.59    7.00
 -14  11   0   75.99    7.50
 -14  11   0  112.89    7.30
  13 -11   0    3.80    2.40
  13 -11   0    0.60    2.90
 -13  11   0    0.30    2.00
 -13  11   0    1.10    2.50
  12 -11   0   93.79    8.20
  12 -11   0  110.19    9.00
 -12  11   0  115.99    8.40
 -12  11   0   99.49    8.10
  11 -11   0    6.70    3.60
  11 -11   0   10.60    3.00
 -11  11   0    8.10    3.10
 -11  11   0    8.00    3.00
  10 -11   0   87.09    7.70
  10 -11   0   67.69   11.10
  10 -11   0   67.69    7.60
  10 -11   0   88.99    8.40
 -10  11   0   88.29    7.80
 -10  11   0   85.69    7.60
   9 -11   0   47.40    9.30
   9 -11   0   54.89    6.80
   9 -11   0   59.49    7.40
   9 -11   0   46.40    6.00
  -9  11   0   64.29    6.80
  -9  11   0   58.39    6.80
   8 -11   0  172.58   14.30
   8 -11   0  172.08   12.60
   8 -11   0  186.58   13.70
   8 -11   0  209.68   13.50
  -8  11   0  222.38   13.30
  -8  11   0  171.78   13.30
   7 -11   0   84.59    8.60
   7 -11   0   86.69    8.90
   7 -11   0   73.99    9.50
   7 -11   0   87.39    8.10
   7 -11   0   82.59    7.00
   7 -11   0   96.49   10.70
  -7  11   0   89.79    8.80
  -7  11   0   86.09    8.10
  -7  11   0   92.39   14.30
   6 -11   0  134.19   10.60
   6 -11   0  120.89   10.90
   6 -11   0  109.69   10.30
   6 -11   0  111.89    9.20
   6 -11   0  130.09   10.30
   6 -11   0  113.59    8.80
  -6  11   0  125.09   15.60
  -6  11   0  123.29   10.50
  -6  11   0  114.69   11.30
  -6  11   0  126.49    9.80
  -6  11   0  115.69    9.30
  -6  11   0  144.79   10.00
   5 -11   0    1.00    4.20
   5 -11   0    5.00    4.50
   5 -11   0   -3.00    3.50
   5 -11   0    0.80    2.90
   5 -11   0    4.90    2.50
   5 -11   0    4.70    4.60
  -5  11   0    3.70    3.10
  -5  11   0    0.80    3.30
  -5  11   0    7.50    3.90
  -5  11   0   10.80    7.70
  -5  11   0   -2.70    3.30
  -5  11   0    0.50    5.40
   4 -11   0   -2.20    5.90
   4 -11   0    4.00    3.50
   4 -11   0   -0.20    4.50
   4 -11   0    2.70    2.70
  -4  11   0    2.90    3.20
  -4  11   0   -1.20    7.20
  -4  11   0   -9.50    5.20
  -4  11   0    3.30    2.80
  -4  11   0    3.90    3.50
  -4  11   0    4.00    3.40
   3 -11   0  212.58   13.70
   3 -11   0  227.78   14.90
   3 -11   0  220.08   14.00
  -3  11   0  219.08   13.90
  -3  11   0  165.98   18.40
  -3  11   0  213.08   14.20
  -3  11   0  213.78   13.90
  -3  11   0  207.88   13.90
  -3  11   0  196.18   15.60
   2 -11   0  272.47   16.60
   2 -11   0  230.28   16.20
   2 -11   0  256.67   17.00
  -2  11   0  258.67   16.30
  -2  11   0  258.77   16.80
  -2  11   0  246.38   17.80
  -2  11   0  257.77   16.20
  -2  11   0  242.58   16.20
   1 -11   0   85.09    8.00
   1 -11   0   69.59    6.90
   1 -11   0   80.99    8.40
  -1  11   0   91.39    7.20
  -1  11   0   78.39    8.40
  -1  11   0   84.59    7.70
  -1  11   0   74.29    7.30
  -1  11   0   64.49   10.20
   0 -11   0  452.15   27.70
   0 -11   0  406.86   27.50
   0 -11   0  453.85   28.10
   0  11   0  467.25   27.60
   0  11   0  452.25   27.80
   0  11   0  465.75   27.40
   0  11   0  446.96   28.70
   0  11   0  463.85   27.30
  -1 -11   0   63.59    8.30
  -1 -11   0   57.49    6.80
  -1 -11   0   68.19    7.80
   1  11   0   59.19    6.80
   1  11   0   65.59    7.90
   1  11   0   64.49    7.60
   1  11   0   57.49    6.70
   1  11   0   51.59    7.80
  -2 -11   0  299.57   19.80
  -2 -11   0  272.47   19.80
  -2 -11   0  299.87   20.30
   2  11   0  320.27   19.30
   2  11   0  311.27   21.70
   2  11   0  322.47   20.00
   2  11   0  313.27   19.70
  -3 -11   0   30.70    5.20
  -3 -11   0   17.70    5.00
  -3 -11   0   19.10    4.50
   3  11   0   22.30    7.10
   3  11   0   28.30    4.90
   3  11   0   33.80    5.50
   3  11   0   30.40    4.60
   3  11   0   32.10    4.20
  -4 -11   0  162.08   12.10
  -4 -11   0  163.48   12.80
  -4 -11   0  148.69   12.90
   4  11   0  146.09   12.70
   4  11   0  148.59   12.60
   4  11   0  148.69   11.30
   4  11   0  161.88   11.90
   4  11   0  156.38   14.30
  -5 -11   0    6.70    4.00
  -5 -11   0   11.10    4.50
  -5 -11   0   10.40    4.70
   5  11   0    8.00    4.00
   5  11   0    6.80    6.10
   5  11   0    9.20    3.40
  -6 -11   0   20.80    4.40
  -6 -11   0   18.60    4.20
  -6 -11   0   21.40    6.10
   6  11   0   27.10    6.00
   6  11   0   15.20    3.70
  -7 -11   0   15.90    3.70
   7  11   0   18.10    5.10
   7  11   0   16.00    3.10
  -8 -11   0   -0.20    2.40
   8  11   0    5.70    4.10
   8  11   0    2.10    2.40
  -9 -11   0    0.20    1.90
   9  11   0   -5.60    3.60
   9  11   0    1.10    1.80
  14 -12   0   50.59    5.20
  14 -12   0   39.80    4.10
 -14  12   0   37.10    4.60
  13 -12   0   21.60    3.70
  13 -12   0   19.00    2.90
 -13  12   0   19.60    3.10
  12 -12   0   -1.90    3.30
  12 -12   0    1.00    2.50
 -12  12   0   -0.60    2.50
  11 -12   0   -0.90    3.40
  11 -12   0    3.90    2.90
 -11  12   0   -0.40    2.60
  10 -12   0   50.99    7.10
  10 -12   0   45.70    6.40
 -10  12   0   52.69    6.10
   9 -12   0   11.60    5.60
   9 -12   0   27.90    4.80
   9 -12   0   38.50    6.10
  -9  12   0   32.70    5.60
   8 -12   0  610.94   35.40
   8 -12   0  484.45   34.80
   8 -12   0  602.54   35.10
  -8  12   0  570.04   35.60
  -8  12   0  633.44   35.00
   7 -12   0   -1.60    4.30
   7 -12   0    3.80    3.50
   7 -12   0   -2.20    3.30
  -7  12   0   -2.80    3.10
  -7  12   0   -1.90    4.50
   6 -12   0  608.64   36.70
   6 -12   0  645.84   36.50
   6 -12   0  532.65   36.30
  -6  12   0  621.24   36.30
  -6  12   0  599.14   36.20
  -6  12   0  621.74   37.00
   5 -12   0  119.69    9.90
   5 -12   0   97.09    9.30
   5 -12   0  103.99    8.90
  -5  12   0   90.89   10.80
  -5  12   0  107.19   10.70
  -5  12   0  114.49    9.20
  -5  12   0  102.29   10.30
  -5  12   0  112.59    9.30
   4 -12   0  127.69    9.90
   4 -12   0  130.09   10.70
   4 -12   0  111.69   10.00
  -4  12   0  125.49   10.60
  -4  12   0  129.99   10.10
  -4  12   0  113.19   10.90
  -4  12   0  132.59   10.00
  -4  12   0  138.59   11.70
   3 -12   0   -1.00    3.40
   3 -12   0    0.20    3.70
   3 -12   0    1.60    3.30
  -3  12   0   -5.40    3.60
  -3  12   0    1.30    5.00
  -3  12   0    3.50    4.30
  -3  12   0    1.60    4.00
  -3  12   0    1.70    3.40
   2 -12   0   29.60    5.10
   2 -12   0   20.50    4.10
   2 -12   0   13.30    3.90
  -2  12   0   12.00    4.10
  -2  12   0   15.90    3.80
  -2  12   0   31.70    6.10
  -2  12   0   28.00    4.50
  -2  12   0   19.30    4.70
   1 -12   0    0.30    3.50
   1 -12   0   -5.20    4.20
   1 -12   0   -3.20    3.50
  -1  12   0   -2.40    4.30
  -1  12   0   -3.00    3.40
  -1  12   0    0.90    3.40
  -1  12   0    2.60    3.80
  -1  12   0    9.50    5.80
   0 -12   0   -2.20    4.00
   0 -12   0    4.60    3.60
   0 -12   0    2.90    4.00
   0  12   0   -0.80    3.90
   0  12   0   -6.40    3.40
   0  12   0    2.70    5.60
   0  12   0   -4.70    4.50
   0  12   0    0.50    3.50
  -1 -12   0    2.70    3.60
  -1 -12   0   10.00    4.20
  -1 -12   0    7.30    4.60
   1  12   0    1.60    5.90
   1  12   0    2.10    3.60
   1  12   0    3.50    4.50
   1  12   0    6.90    3.70
  -2 -12   0   88.29   10.00
  -2 -12   0  102.99    9.60
  -2 -12   0   86.39    8.90
   2  12   0   97.79    9.00
   2  12   0   83.89   11.90
   2  12   0   98.29   10.00
   2  12   0  102.49    8.80
   2  12   0   90.79   10.60
  -3 -12   0    2.10    4.20
  -3 -12   0    7.40    3.90
   3  12   0   -2.80    4.10
   3  12   0    6.10    3.40
   3  12   0    1.10    5.70
  -4 -12   0   52.99    7.70
  -4 -12   0   63.89    7.70
  -4 -12   0   75.29    8.20
   4  12   0   58.89   10.00
   4  12   0   59.89    9.50
   4  12   0   66.69    7.20
  -5 -12   0   14.40    4.10
  -5 -12   0   12.30    4.70
  -5 -12   0   18.80    4.30
   5  12   0   12.40    5.50
   5  12   0   12.20    3.30
  -6 -12   0   11.70    3.30
   6  12   0    4.90    4.60
   6  12   0   10.80    2.90
  -7 -12   0    0.30    2.30
   7  12   0    2.10    2.30
   7  12   0    0.80    4.20
  -8 -12   0    1.00    2.00
   8  12   0    3.50    3.80
   8  12   0    2.50    2.10
  14 -13   0    3.90    2.50
  14 -13   0    7.90    2.80
  14 -13   0    7.80    2.10
 -14  13   0    7.50    2.30
  13 -13   0   50.29    5.40
  13 -13   0   49.99    4.30
  13 -13   0   37.10    5.20
 -13  13   0   49.99    5.10
 -13  13   0   31.50    4.80
  12 -13   0   14.60    2.60
  12 -13   0   20.80    3.70
 -12  13   0   11.50    3.50
 -12  13   0   15.40    2.80
  11 -13   0   35.10    6.20
  11 -13   0   27.30    4.60
 -11  13   0   24.00    4.20
 -11  13   0   28.50    4.90
  10 -13   0    8.10    3.80
  10 -13   0   10.70    3.10
 -10  13   0    7.40    3.90
 -10  13   0   13.60    3.10
   9 -13   0    9.20    3.30
   9 -13   0    1.70    4.60
   9 -13   0    8.10    3.80
  -9  13   0   11.70    3.20
  -9  13   0    8.80    4.30
   8 -13   0   11.80    3.30
   8 -13   0    2.70    3.80
  -8  13   0    6.40    4.50
  -8  13   0    9.20    3.30
   7 -13   0    0.30    3.10
   7 -13   0    0.20    3.90
  -7  13   0    2.60    3.20
  -7  13   0    4.10    4.50
   6 -13   0   39.80    7.30
   6 -13   0   36.10    6.00
  -6  13   0   32.70    4.50
  -6  13   0   34.30    6.00
   5 -13   0   14.60    6.30
   5 -13   0   12.20    3.50
   5 -13   0   16.40    4.40
  -5  13   0   12.80    5.80
  -5  13   0    6.50    3.50
  -5  13   0   18.00    5.50
   4 -13   0    1.60    4.00
   4 -13   0   -5.00    5.10
   4 -13   0   -3.90    3.10
  -4  13   0    2.80    3.30
  -4  13   0    9.20    4.70
  -4  13   0    8.40    4.90
   3 -13   0   68.69    7.70
   3 -13   0   57.19    6.80
  -3  13   0   50.19    8.20
  -3  13   0   45.80    6.70
  -3  13   0   49.80    8.70
  -3  13   0   38.90    7.00
   2 -13   0    6.50    4.30
   2 -13   0    5.50    3.50
   2 -13   0    7.40    4.80
  -2  13   0   -1.50    4.30
  -2  13   0    0.00    5.20
  -2  13   0    5.40    3.50
  -2  13   0    2.10    5.40
   1 -13   0   -3.20    5.00
   1 -13   0   -2.00    3.50
   1 -13   0   -2.10    4.10
  -1  13   0   -1.50    5.40
  -1  13   0   -2.00    4.30
  -1  13   0   -0.40    3.40
  -1  13   0    4.50    5.80
   0 -13   0    9.20    5.70
   0 -13   0   13.00    3.70
   0 -13   0    7.50    4.10
   0  13   0    3.10    4.40
   0  13   0    9.10    5.60
   0  13   0    9.30    3.70
   0  13   0    2.30    5.70
  -1 -13   0    8.60    4.20
  -1 -13   0    4.20    3.60
   1  13   0    1.20    4.60
   1  13   0    3.50    3.40
   1  13   0   10.00    5.70
  -2 -13   0   41.20    7.00
  -2 -13   0   48.30    7.30
   2  13   0   50.09    6.60
   2  13   0   29.60    9.50
   2  13   0   41.00    6.60
  -3 -13   0    1.80    3.60
  -3 -13   0    1.50    3.70
   3  13   0    6.00    5.00
   3  13   0   -3.20    2.90
  -4 -13   0   43.90    6.40
  -4 -13   0   23.20    4.60
  -4 -13   0   38.70    5.90
   4  13   0   28.50    5.80
   4  13   0   43.80    5.80
  -5 -13   0   24.90    4.80
  -5 -13   0   31.30    5.10
   5  13   0   24.80    3.60
   5  13   0   23.80    4.90
  -6 -13   0   28.60    4.30
   6  13   0   33.10    4.40
   6  13   0   16.20    4.50
  -7 -13   0    0.80    1.90
   7  13   0    3.40    3.90
  13 -14   0   18.30    3.00
  13 -14   0   17.70    2.50
 -13  14   0   18.90    2.90
  12 -14   0   49.10    5.40
  12 -14   0   44.50    4.40
 -12  14   0   43.60    5.00
 -12  14   0   54.09    5.30
  11 -14   0    0.80    2.30
  11 -14   0   -0.30    3.00
 -11  14   0   -0.20    3.00
 -11  14   0    0.40    2.40
  10 -14   0    8.20    3.50
  10 -14   0    8.50    2.60
 -10  14   0    9.00    2.70
 -10  14   0    8.60    3.60
   9 -14   0   -3.10    2.50
   9 -14   0   -1.20    3.40
  -9  14   0    5.80    3.70
  -9  14   0   -4.60    2.60
   8 -14   0    9.10    3.70
   8 -14   0    6.10    2.80
  -8  14   0    6.80    4.00
  -8  14   0    5.90    2.90
   7 -14   0   10.50    3.10
   7 -14   0   14.40    3.90
  -7  14   0   19.20    4.60
  -7  14   0   18.80    3.50
   6 -14   0   42.10    7.00
   6 -14   0   41.90    5.90
  -6  14   0   41.60    7.40
  -6  14   0   39.00    5.90
   5 -14   0   26.20    3.90
   5 -14   0   27.00    4.50
  -5  14   0   32.20    5.80
  -5  14   0   29.80    5.60
   4 -14   0  175.58   12.80
   4 -14   0  162.98   11.80
  -4  14   0  171.68   12.10
  -4  14   0  158.48   13.40
   3 -14   0    9.50    3.60
   3 -14   0   12.20    4.20
  -3  14   0    5.50    3.40
  -3  14   0   13.80    5.30
   2 -14   0  164.48   12.60
   2 -14   0  154.88   11.80
  -2  14   0  157.58   13.50
  -2  14   0  174.98   12.10
   1 -14   0    6.60    3.50
   1 -14   0    9.40    4.10
  -1  14   0    1.60    5.10
  -1  14   0    4.90    3.30
   0 -14   0   10.20    4.00
   0 -14   0    7.50    3.60
   0  14   0   10.20    3.40
   0  14   0   10.60    5.40
  -1 -14   0    2.30    3.60
  -1 -14   0    1.60    3.60
   1  14   0    3.90    5.20
   1  14   0    3.10    3.00
  -2 -14   0   17.10    4.00
  -2 -14   0   18.60    4.10
   2  14   0   17.70    5.40
   2  14   0   18.30    3.50
  -3 -14   0    8.00    3.20
  -3 -14   0   -0.70    3.00
   3  14   0    3.80    2.80
   3  14   0   -2.70    4.50
  -4 -14   0   -1.40    2.60
  -4 -14   0    1.20    3.50
   4  14   0    0.40    2.40
   4  14   0   -7.50    4.00
  -5 -14   0    0.00    2.20
   5  14   0    0.20    2.20
   5  14   0   -0.30    3.90
  12 -15   0    7.50    2.50
 -12  15   0    1.90    2.30
  11 -15   0   -3.80    2.60
  11 -15   0    0.50    2.10
 -11  15   0   -2.00    2.50
 -11  15   0   -3.00    2.50
  10 -15   0   34.20    4.40
  10 -15   0   49.80    5.70
 -10  15   0   30.90    4.60
 -10  15   0   48.80    5.60
   9 -15   0    1.70    3.00
   9 -15   0    1.90    2.30
  -9  15   0   -1.40    2.50
  -9  15   0    3.40    3.10
   8 -15   0   -2.30    2.40
   8 -15   0    3.20    3.20
  -8  15   0   -2.30    3.50
  -8  15   0   -2.00    2.60
   7 -15   0    7.30    3.30
   7 -15   0    3.20    2.60
  -7  15   0    5.30    2.80
  -7  15   0    8.30    3.90
   6 -15   0    6.80    3.50
   6 -15   0   -0.70    2.70
  -6  15   0    3.80    2.90
  -6  15   0    6.60    7.10
  -6  15   0    5.80    4.10
   5 -15   0    5.90    3.40
   5 -15   0    1.50    2.90
  -5  15   0    5.90    4.40
  -5  15   0    1.10    2.80
   4 -15   0    6.80    3.60
   4 -15   0    1.90    3.00
  -4  15   0    7.70    3.10
  -4  15   0    3.20    4.50
   3 -15   0    0.40    3.10
   3 -15   0   -2.10    3.60
  -3  15   0    8.30    4.80
  -3  15   0   -0.40    2.90
   2 -15   0   -1.20    3.20
   2 -15   0   -1.40    3.50
  -2  15   0    0.80    4.70
  -2  15   0   -0.10    3.00
   1 -15   0   63.69    7.10
   1 -15   0   49.90    6.80
  -1  15   0   54.49    6.40
  -1  15   0   62.29    9.20
   0 -15   0    9.70    3.70
   0 -15   0   11.50    3.70
   0  15   0    8.10    3.00
   0  15   0   14.00    5.10
  -1 -15   0   10.80    3.40
  -1 -15   0    8.30    4.90
   1  15   0   13.50    4.70
   1  15   0   13.20    3.00
  -2 -15   0    5.00    2.80
  -2 -15   0    2.10    2.70
   2  15   0    2.00    2.60
   2  15   0   -1.20    4.10
  -3 -15   0    4.30    3.10
  -3 -15   0    2.50    2.60
   3  15   0    3.90    2.40
   3  15   0   -0.30    3.80
  -4 -15   0   12.10    2.60
   4  15   0    8.60    3.90
   4  15   0   13.20    2.50
 -11  16   0   30.10    4.50
  10 -16   0  167.98   10.20
 -10  16   0  143.99    9.80
 -10  16   0  134.29    9.70
 -10  16   0  154.08   10.20
   9 -16   0   15.70    3.10
   9 -16   0   15.30    2.80
  -9  16   0   16.00    3.10
  -9  16   0   21.00    3.50
  -9  16   0   15.90    2.90
   8 -16   0  110.29    8.10
   8 -16   0   91.89    7.40
  -8  16   0  112.09    8.20
  -8  16   0   80.69    8.30
  -8  16   0  108.09    7.60
   7 -16   0   15.50    3.30
   7 -16   0   18.40    2.90
  -7  16   0   16.70    3.80
  -7  16   0   17.30    3.00
   6 -16   0  106.39    8.50
   6 -16   0   89.39    7.50
  -6  16   0  103.29    7.80
  -6  16   0  107.19    8.80
   5 -16   0    0.80    3.10
   5 -16   0    4.10    2.90
  -5  16   0    0.80    2.60
  -5  16   0    2.70    3.90
   4 -16   0   18.60    3.70
   4 -16   0   18.00    3.40
  -4  16   0   22.70    4.50
  -4  16   0   21.00    3.30
   3 -16   0   24.40    3.70
   3 -16   0   30.60    5.30
  -3  16   0   27.30    4.80
  -3  16   0   28.70    4.80
   2 -16   0   10.90    3.30
   2 -16   0    9.50    3.60
  -2  16   0    7.10    2.90
  -2  16   0    8.70    4.40
   1 -16   0    4.30    3.20
  -1  16   0    4.80    2.70
  -1  16   0    3.60    4.40
   0 -16   0   25.60    4.60
   0  16   0   19.90    3.10
   0  16   0   15.30    4.70
  -1 -16   0   -1.00    2.50
  -1 -16   0    4.10    2.70
   1  16   0    4.50    3.80
   1  16   0    1.40    2.40
  -2 -16   0    4.10    2.70
  -2 -16   0    5.50    2.50
   2  16   0    6.00    2.50
   2  16   0    7.70    3.90
   8 -17   0    1.20    2.40
  -8  17   0   -0.10    2.60
  -8  17   0    2.10    2.50
   7 -17   0    0.00    2.40
  -7  17   0   -4.20    2.80
  -7  17   0    1.50    2.40
   6 -17   0    6.50    2.60
  -6  17   0    3.80    2.40
  -6  17   0    4.40    3.10
   5 -17   0    1.30    2.50
  -5  17   0    4.50    2.50
  -5  17   0   -1.70    3.20
   4 -17   0   31.40    4.70
  -4  17   0   33.70    4.20
  -4  17   0   29.20    4.50
   3 -17   0    3.20    2.70
  -3  17   0   -1.60    2.40
  -3  17   0    2.20    3.60
   2 -17   0   85.89    6.90
  -2  17   0   75.59    6.40
  -2  17   0   80.69    7.70
   1 -17   0    9.60    2.70
  -1  17   0    8.60    3.80
  -1  17   0    7.30    2.40
   0  17  -1   16.40    4.80
   0  17  -1   18.50    2.80
   0 -17   1   20.20    3.70
   0 -17   1   13.80    2.60
  -1  17  -1    9.30    4.70
  -1  17  -1    7.10    2.40
   1 -17   1    8.00    2.60
  -2  17  -1   30.40    4.30
  -2  17  -1   29.50    5.20
   2 -17   1   37.70    4.70
  -3  17  -1    4.40    4.50
  -3  17  -1   -2.30    2.30
   3 -17   1    1.80    2.50
  -4  17  -1   23.10    4.10
  -4  17  -1   27.30    4.90
   4 -17   1   18.80    3.20
  -5  17  -1   -0.50    3.80
  -5  17  -1   -0.80    2.20
   5 -17   1   -0.60    2.30
  -6  17  -1    2.90    2.00
  -6  17  -1    5.70    3.70
   6 -17   1   -1.80    2.20
  -7  17  -1    5.10    3.30
  -7  17  -1    2.30    2.20
   7 -17   1    2.00    2.30
  -8  17  -1   11.80    2.40
  -8  17  -1    5.10    3.10
   8 -17   1   10.20    2.50
  -9  17  -1   23.80    3.70
  -9  17  -1   27.10    3.80
   9 -17   1   35.90    3.80
   2  16  -1   85.79    9.20
   2  16  -1   86.69    6.70
  -2 -16   1   92.29    7.10
  -2 -16   1   87.49    7.10
   1  16  -1   -0.10    2.30
   1  16  -1    8.60    5.00
  -1 -16   1   -1.20    2.10
  -1 -16   1    0.70    2.40
   0  16  -1   78.99    6.90
   0  16  -1   79.69    9.80
   0 -16   1   78.09    7.10
  -1  16  -1    7.20    5.20
  -1  16  -1    5.30    2.60
   1 -16   1    8.10    3.00
  -2  16  -1   -9.50    4.80
  -2  16  -1   -1.40    2.60
   2 -16   1    2.90    3.00
  -3  16  -1   -9.00    4.50
  -3  16  -1   -2.30    2.50
   3 -16   1    2.60    3.00
  -4  16  -1    2.50    2.60
  -4  16  -1   -2.70    4.50
   4 -16   1    1.70    4.20
   4 -16   1    0.30    2.90
  -5  16  -1    3.40    4.30
  -5  16  -1    1.90    2.60
   5 -16   1    7.90    3.60
   5 -16   1   -0.30    2.90
  -6  16  -1   36.80    6.50
  -6  16  -1   40.30    5.00
   6 -16   1   44.50    5.40
   6 -16   1   27.60    4.10
  -7  16  -1   -1.30    3.60
  -7  16  -1   -2.30    2.40
   7 -16   1   -4.10    3.10
   7 -16   1    2.40    2.70
  -8  16  -1   14.60    2.80
  -8  16  -1   18.80    4.00
   8 -16   1   24.10    3.50
   8 -16   1   12.30    4.30
  -9  16  -1    3.50    2.30
  -9  16  -1    2.40    3.10
   9 -16   1    4.00    2.40
 -10  16  -1   77.59    6.90
 -10  16  -1   76.39    6.20
  10 -16   1   98.49    6.70
 -11  16  -1    6.40    2.80
 -11  16  -1    5.40    2.80
   4  15  -1   11.20    5.00
   4  15  -1   14.20    2.70
  -4 -15   1   11.60    3.20
  -4 -15   1   10.60    2.60
   3  15  -1    3.50    5.00
   3  15  -1    4.20    2.50
  -3 -15   1    8.70    2.90
  -3 -15   1    6.90    2.70
   2  15  -1    9.70    2.80
   2  15  -1    2.90    5.60
  -2 -15   1    9.00    3.20
  -2 -15   1   11.00    3.10
   1  15  -1   43.80    6.70
   1  15  -1   36.90    5.70
  -1 -15   1   48.10    6.10
   0  15  -1   52.49    6.10
   0  15  -1   38.90    6.80
   0 -15   1   46.50    6.60
  -1  15  -1   -2.50    5.40
  -1  15  -1    0.10    2.90
   1 -15   1   -0.10    3.30
   1 -15   1    4.00    4.10
  -2  15  -1  110.49   11.50
  -2  15  -1  117.09    9.00
   2 -15   1   84.49    9.20
   2 -15   1  115.49    9.30
  -3  15  -1   12.90    3.40
  -3  15  -1    4.80    5.30
   3 -15   1   10.20    3.70
   3 -15   1   12.70    3.80
  -4  15  -1  226.18   14.10
  -4  15  -1  190.08   15.30
   4 -15   1  231.78   14.50
   4 -15   1  183.68   13.80
  -5  15  -1   63.19    8.80
  -5  15  -1   60.99    6.40
   5 -15   1   55.39    6.80
   5 -15   1   49.80    6.60
  -6  15  -1  317.27   19.00
  -6  15  -1  294.17   19.80
   6 -15   1  314.67   19.30
   6 -15   1  278.47   18.70
  -7  15  -1   34.30    5.00
  -7  15  -1   26.90    5.00
   7 -15   1   33.00    5.10
   7 -15   1   23.70    4.00
  -8  15  -1  144.39    9.70
  -8  15  -1  134.79   10.70
   8 -15   1  133.29    9.50
   8 -15   1  133.59   10.00
  -9  15  -1   11.10    2.70
  -9  15  -1    9.00    3.70
   9 -15   1   10.00    3.10
   9 -15   1   11.90    2.80
 -10  15  -1   40.70    4.60
 -10  15  -1   44.30    5.90
  10 -15   1   37.90    5.40
  10 -15   1   38.30    4.70
 -11  15  -1   18.40    2.70
 -11  15  -1   21.40    3.40
  11 -15   1   22.10    4.20
 -12  15  -1   21.70    4.10
 -12  15  -1   25.60    3.90
  12 -15   1   30.70    3.90
   6  14  -1    4.10    2.20
  -6 -14   1    1.30    1.90
   5  14  -1   11.80    2.60
   5  14  -1   14.20    4.90
  -5 -14   1   22.00    3.90
  -5 -14   1   14.80    3.70
   4  14  -1    3.20    5.20
   4  14  -1    3.60    2.50
  -4 -14   1    5.70    2.70
  -4 -14   1    4.90    3.10
   3  14  -1   10.50    3.10
   3  14  -1    9.80    5.60
  -3 -14   1   17.40    3.60
  -3 -14   1   16.00    3.60
   2  14  -1    2.10    6.00
   2  14  -1    0.20    5.20
   2  14  -1    3.70    2.90
  -2 -14   1   -1.10    3.20
   1  14  -1    3.00    3.00
   1  14  -1    6.90    6.00
   1  14  -1    2.80    4.20
  -1 -14   1    2.40    4.30
  -1 -14   1    0.70    3.40
   0  14  -1    4.90    4.00
   0  14  -1   -0.20    3.20
   0  14  -1    5.60    5.90
   0 -14   1    0.00    4.10
   0 -14   1    7.50    3.70
  -1  14  -1    7.50    3.40
  -1  14  -1   19.30    6.00
  -1  14  -1    9.60    4.20
   1 -14   1   12.10    3.70
   1 -14   1    7.80    3.80
  -2  14  -1   17.40    3.80
  -2  14  -1   14.60    4.20
  -2  14  -1   10.70    6.00
  -2  14  -1   -2.70    9.20
   2 -14   1   22.10    4.50
   2 -14   1   10.40    4.00
  -3  14  -1    6.70    3.20
  -3  14  -1    4.30    4.10
  -3  14  -1    0.40    5.50
   3 -14   1    1.80    3.70
   3 -14   1    3.10    3.70
  -4  14  -1   -3.40    4.30
  -4  14  -1    7.80    5.60
  -4  14  -1    5.60    3.30
   4 -14   1    7.60    3.50
   4 -14   1   11.70    3.90
  -5  14  -1   -0.90    4.60
  -5  14  -1   -0.90    3.00
  -5  14  -1    8.30    5.00
   5 -14   1    7.30    3.70
   5 -14   1    3.80    3.20
  -6  14  -1  126.99    9.70
  -6  14  -1  116.59   11.40
   6 -14   1  122.59    9.50
   6 -14   1  134.19   10.30
  -7  14  -1    2.40    4.40
  -7  14  -1    2.60    2.90
   7 -14   1    0.00    3.00
   7 -14   1   -0.10    3.30
  -8  14  -1   15.90    4.50
  -8  14  -1    8.00    2.90
   8 -14   1    5.00    3.40
   8 -14   1    7.20    2.90
  -9  14  -1    5.00    2.80
  -9  14  -1   10.70    4.20
   9 -14   1    1.30    5.20
   9 -14   1    9.80    3.50
   9 -14   1    8.30    2.90
 -10  14  -1   34.00    4.80
 -10  14  -1   43.70    5.00
  10 -14   1   25.30    4.50
  10 -14   1   38.80    4.70
  10 -14   1   39.70    5.80
 -11  14  -1   10.30    2.50
 -11  14  -1   16.70    3.70
  11 -14   1   12.00    3.10
  11 -14   1   10.60    2.70
  11 -14   1    8.70    3.50
 -12  14  -1    6.20    3.00
 -12  14  -1    6.40    2.10
  12 -14   1    1.00    2.40
  12 -14   1    6.50    2.60
  12 -14   1   -0.50    3.00
 -13  14  -1   -0.70    4.20
 -13  14  -1    2.60    2.50
  13 -14   1    2.50    2.20
   7  13  -1    3.60    2.20
   7  13  -1    7.30    4.90
  -7 -13   1    4.30    2.20
   6  13  -1    2.40    5.20
   6  13  -1    2.60    2.40
  -6 -13   1    4.00    4.50
  -6 -13   1    3.80    2.50
   5  13  -1    2.30    2.60
   5  13  -1   -6.40    5.50
  -5 -13   1   -2.20    3.50
  -5 -13   1    1.40    2.80
   4  13  -1   18.70    3.40
   4  13  -1   12.50    6.40
  -4 -13   1   17.20    3.90
  -4 -13   1   22.20    4.10
   3  13  -1    9.60    3.50
   3  13  -1   21.10    4.00
   3  13  -1   16.90    6.40
  -3 -13   1   11.70    3.90
  -3 -13   1   10.90    4.80
   2  13  -1  161.88   14.40
   2  13  -1  148.69   11.10
   2  13  -1  147.79   12.70
   2  13  -1  146.79   10.80
  -2 -13   1  147.69   11.40
  -2 -13   1  115.49   11.60
   1  13  -1    2.10    3.40
   1  13  -1    3.90    6.50
   1  13  -1   -1.70    3.50
   1  13  -1   -3.80    4.80
  -1 -13   1    2.60    4.10
  -1 -13   1    2.30    3.80
   0  13  -1  279.17   17.00
   0  13  -1  262.57   16.20
   0  13  -1  244.98   18.80
   0  13  -1  266.37   16.90
   0  13  -1  238.68   17.60
   0 -13   1  268.87   17.10
   0 -13   1  229.68   16.60
   0 -13   1  199.38   17.60
  -1  13  -1   21.50    4.70
  -1  13  -1   28.80    4.40
  -1  13  -1   20.40    3.90
  -1  13  -1   13.60    5.30
  -1  13  -1   36.00    6.80
   1 -13   1   18.00    5.40
   1 -13   1   25.30    4.40
   1 -13   1   17.50    4.30
  -2  13  -1   49.60    7.50
  -2  13  -1   67.39    7.50
  -2  13  -1   71.09    8.10
  -2  13  -1   61.99    7.00
  -2  13  -1   62.39    8.80
   2 -13   1   61.09    7.50
   2 -13   1   57.59    7.50
  -3  13  -1    9.60    3.60
  -3  13  -1   19.80    4.50
  -3  13  -1   21.10    5.30
  -3  13  -1   -0.10    6.00
  -3  13  -1   19.00    3.70
   3 -13   1   12.40    3.80
   3 -13   1   11.70    5.10
   3 -13   1   16.40    3.80
  -4  13  -1    2.10    3.20
  -4  13  -1    3.30    3.40
  -4  13  -1   -5.50    5.40
  -4  13  -1    1.40    5.60
  -4  13  -1    5.80    4.40
   4 -13   1   -2.90    3.40
   4 -13   1   -0.30    3.60
  -5  13  -1   -4.80    4.70
  -5  13  -1    4.20    5.30
  -5  13  -1    3.10    3.70
  -5  13  -1   12.60    7.20
  -5  13  -1    2.10    3.10
   5 -13   1    4.00    3.40
   5 -13   1   -0.50    3.80
  -6  13  -1   11.00    5.30
  -6  13  -1   10.50    4.20
  -6  13  -1    8.20    3.30
   6 -13   1    4.20    3.40
   6 -13   1   10.70    4.20
  -7  13  -1   26.20    5.20
  -7  13  -1   26.50    4.10
  -7  13  -1   27.20    5.90
   7 -13   1   34.60    5.90
   7 -13   1   32.80    4.90
  -8  13  -1   40.70    5.80
  -8  13  -1   33.40    5.70
   8 -13   1   48.40    6.10
   8 -13   1   24.20    5.00
   8 -13   1   40.80    6.50
  -9  13  -1   24.00    3.60
  -9  13  -1   18.10    4.80
   9 -13   1   20.70    3.60
   9 -13   1   16.20    4.40
   9 -13   1   21.60    4.00
 -10  13  -1   56.59    7.40
 -10  13  -1   63.89    6.00
  10 -13   1   53.69    6.60
  10 -13   1   56.79    6.30
 -11  13  -1  155.38   11.70
 -11  13  -1  151.78   10.50
  11 -13   1  153.58   10.60
  11 -13   1  164.08   11.20
 -12  13  -1    2.10    3.00
 -12  13  -1    4.20    2.20
  12 -13   1    6.30    2.30
  12 -13   1    2.90    2.80
 -13  13  -1   22.00    3.50
 -13  13  -1   20.90    3.40
  13 -13   1   18.60    2.70
  13 -13   1   22.60    3.20
  13 -13   1   15.70    3.00
   8  12  -1    8.80    5.10
   8  12  -1   11.60    2.50
  -8 -12   1    6.60    5.00
  -8 -12   1   10.80    2.50
   7  12  -1    0.00    5.30
   7  12  -1    1.10    2.30
  -7 -12   1    2.10    2.50
   6  12  -1   34.90    6.60
   6  12  -1   31.80    5.20
  -6 -12   1   32.10    5.60
  -6 -12   1   17.90    4.90
   5  12  -1    3.60    3.00
   5  12  -1    6.80    6.10
  -5 -12   1    7.60    3.70
  -5 -12   1   10.20    4.00
   4  12  -1   19.50    7.00
   4  12  -1   21.80    5.30
   4  12  -1   23.10    4.00
   4  12  -1   22.20    3.80
  -4 -12   1   18.30    4.30
  -4 -12   1   14.10    4.80
  -4 -12   1   13.20    4.20
   3  12  -1    5.40    3.40
   3  12  -1    5.20    5.00
   3  12  -1   12.90    6.90
   3  12  -1    2.00    4.30
   3  12  -1    3.80    3.20
  -3 -12   1   11.40    6.50
  -3 -12   1   10.40    4.20
  -3 -12   1    1.50    4.40
   2  12  -1    5.10    3.10
   2  12  -1    3.90    4.40
   2  12  -1    1.20    3.70
   2  12  -1    1.50    4.00
   2  12  -1    5.80    6.90
  -2 -12   1   -2.30    4.10
  -2 -12   1    0.70    4.20
  -2 -12   1    2.90    4.70
   1  12  -1   52.59    6.10
   1  12  -1   54.79    7.10
   1  12  -1   47.40    7.20
   1  12  -1   52.49    7.70
   1  12  -1   40.20    7.00
  -1 -12   1   60.79    7.60
  -1 -12   1   42.90    7.50
  -1 -12   1   30.60    5.40
   0  12  -1   49.50    7.80
   0  12  -1   52.49    6.80
   0  12  -1   47.10    6.70
   0  12  -1   44.90    6.00
   0  12  -1   42.30    6.30
   0 -12   1   30.90    5.10
   0 -12   1   46.20    7.10
   0 -12   1   45.90    7.50
  -1  12  -1   25.10    4.50
  -1  12  -1   28.50    3.80
  -1  12  -1   26.80    6.70
  -1  12  -1   22.30    4.00
  -1  12  -1   29.70    4.60
   1 -12   1   22.70    4.40
   1 -12   1   18.30    4.20
   1 -12   1   24.10    4.70
  -2  12  -1    4.30    2.90
  -2  12  -1    1.00    3.30
  -2  12  -1    2.30    3.10
  -2  12  -1    2.00    3.50
  -2  12  -1   12.40    6.10
   2 -12   1    2.60    3.60
   2 -12   1    1.10    3.40
   2 -12   1    1.80    3.70
  -3  12  -1    8.90    5.80
  -3  12  -1    9.20    3.70
  -3  12  -1   10.00    3.10
  -3  12  -1   13.10    3.70
  -3  12  -1   11.30    3.50
   3 -12   1    6.80    3.70
   3 -12   1   11.50    4.20
   3 -12   1   10.90    3.70
  -4  12  -1  173.18   12.50
  -4  12  -1  152.48   14.40
  -4  12  -1  183.68   12.50
  -4  12  -1  184.38   12.20
  -4  12  -1  190.18   12.50
   4 -12   1  168.88   13.00
   4 -12   1  162.98   12.60
   4 -12   1  199.18   12.60
  -5  12  -1    7.10    3.50
  -5  12  -1    7.10    3.30
  -5  12  -1    5.30    3.80
  -5  12  -1    7.90    3.70
  -5  12  -1   11.60    5.60
   5 -12   1    9.10    4.30
   5 -12   1    4.80    3.60
   5 -12   1    0.30    4.10
  -6  12  -1   47.00    7.10
  -6  12  -1   45.50    7.60
  -6  12  -1   60.79    6.70
  -6  12  -1   43.30    6.40
  -6  12  -1   43.70    7.40
   6 -12   1   60.09    6.90
   6 -12   1   42.40    7.50
   6 -12   1   50.89    9.40
   6 -12   1   63.09    7.30
  -7  12  -1   49.00    7.00
  -7  12  -1   41.00    6.30
  -7  12  -1   47.60    6.80
  -7  12  -1   50.49    6.50
   7 -12   1   46.30    6.90
   7 -12   1   61.39    7.10
   7 -12   1   55.29    6.10
   7 -12   1   53.29    9.90
  -8  12  -1   39.70    5.90
  -8  12  -1   31.70    5.20
   8 -12   1   42.90    6.50
   8 -12   1   30.80    7.60
   8 -12   1   19.70    4.30
  -9  12  -1   97.79    7.80
   9 -12   1   62.49    8.60
   9 -12   1   84.49    7.90
   9 -12   1   82.79    8.20
 -10  12  -1    5.80    2.90
  10 -12   1    4.00    3.10
  10 -12   1    7.30    3.60
 -11  12  -1   -0.30    2.80
 -11  12  -1   -1.20    2.50
  11 -12   1   -1.00    3.10
  11 -12   1   -0.50    2.80
 -12  12  -1   51.29    5.40
  12 -12   1   51.19    5.60
  12 -12   1   56.59    6.00
 -13  12  -1    7.80    2.30
  13 -12   1    5.60    2.40
  13 -12   1    4.70    2.70
 -14  12  -1   25.60    4.20
  14 -12   1   22.70    3.20
  14 -12   1   21.80    3.80
   9  11  -1    1.20    4.90
  -9 -11   1    5.10    2.10
   8  11  -1   16.90    5.80
   8  11  -1   17.10    3.10
  -8 -11   1   32.20    4.60
   7  11  -1   10.50    3.10
   7  11  -1    8.90    6.40
   7  11  -1   13.60    4.20
  -7 -11   1   11.70    3.40
  -7 -11   1   11.10    7.50
   6  11  -1   27.90    6.00
   6  11  -1   34.90    7.10
   6  11  -1   38.40    5.90
   6  11  -1   42.00    5.80
  -6 -11   1   36.20    5.80
  -6 -11   1   31.10    5.00
   5  11  -1   -0.30    3.00
   5  11  -1   -2.10    4.30
   5  11  -1   -4.90    7.20
   5  11  -1    0.80    3.30
  -5 -11   1    1.50    4.50
  -5 -11   1    0.40    4.50
  -5 -11   1   -1.70    3.70
   4  11  -1   -0.50    4.00
   4  11  -1    0.40    2.90
   4  11  -1   13.60    7.60
   4  11  -1   -2.00    3.50
   4  11  -1   -3.70    3.60
  -4 -11   1   -2.10    4.70
  -4 -11   1    5.20    4.50
  -4 -11   1    5.70    4.20
   3  11  -1   17.00    7.90
   3  11  -1   20.20    4.30
   3  11  -1   15.60    4.30
   3  11  -1   13.00    3.20
  -3 -11   1    9.60    4.50
  -3 -11   1   14.30    4.70
  -3 -11   1   11.60    4.60
   2  11  -1    7.40    3.50
   2  11  -1    7.30    3.80
   2  11  -1    5.50    3.20
   2  11  -1    1.00    7.30
   2  11  -1    3.60    2.70
  -2 -11   1    2.40    4.20
  -2 -11   1    7.80    3.80
  -2 -11   1    7.10    4.00
   1  11  -1   13.60    7.30
   1  11  -1    5.40    3.10
   1  11  -1    7.30    2.90
   1  11  -1    2.60    3.80
   1  11  -1    5.60    2.80
  -1 -11   1    0.80    3.90
  -1 -11   1    1.30    4.10
  -1 -11   1    2.80    3.00
   0  11  -1  145.29    9.60
   0  11  -1  118.19   13.50
   0  11  -1  138.89    9.70
   0  11  -1  120.09   10.20
   0  11  -1  134.09    9.40
   0 -11   1  116.49    9.60
   0 -11   1  117.89   10.50
   0 -11   1  126.09   10.60
  -1  11  -1   69.69    7.90
  -1  11  -1   81.59    7.10
  -1  11  -1   78.49   11.60
  -1  11  -1   86.09    7.10
  -1  11  -1   84.19    6.90
   1 -11   1   82.39    7.10
   1 -11   1   83.49    8.20
   1 -11   1   73.79    8.20
  -2  11  -1  961.00   56.59
  -2  11  -1  988.80   56.19
  -2  11  -1  975.40   56.49
  -2  11  -1  913.51   57.19
  -2  11  -1  979.60   56.29
   2 -11   1  970.90   56.79
   2 -11   1  931.81   56.39
   2 -11   1  971.30   56.39
  -3  11  -1    6.20    3.40
  -3  11  -1    2.90    2.60
  -3  11  -1    3.90    2.60
  -3  11  -1    6.80    6.80
  -3  11  -1    2.20    2.40
   3 -11   1    4.10    2.60
   3 -11   1   -1.90    3.80
   3 -11   1   -4.20    4.00
   3 -11   1    6.70    3.40
  -4  11  -1  952.50   55.99
  -4  11  -1  970.20   56.39
  -4  11  -1  933.31   56.09
  -4  11  -1  944.91   57.19
  -4  11  -1  964.30   55.99
   4 -11   1  917.61   55.99
   4 -11   1  973.40   56.69
   4 -11   1  983.50   56.29
   4 -11   1  984.70   56.49
  -5  11  -1   81.79    7.90
  -5  11  -1   76.69    7.10
  -5  11  -1   54.09   10.80
  -5  11  -1   77.99    6.60
  -5  11  -1   77.59    7.00
   5 -11   1   70.59    6.90
   5 -11   1   86.19    6.60
   5 -11   1   82.69    8.20
   5 -11   1   69.49    8.20
   5 -11   1   77.19    8.20
  -6  11  -1   14.30    3.30
  -6  11  -1   13.50    3.30
  -6  11  -1   25.30    4.10
  -6  11  -1   25.30    3.70
   6 -11   1   15.20    4.20
   6 -11   1   29.50    4.90
   6 -11   1   27.80    4.20
   6 -11   1   15.90    3.70
   6 -11   1   20.30    4.80
  -7  11  -1    8.30    4.00
  -7  11  -1   13.30    3.70
  -7  11  -1   14.30    3.60
  -7  11  -1    9.30    4.10
  -7  11  -1   10.80    3.40
   7 -11   1    1.20    4.80
   7 -11   1   14.10    3.90
   7 -11   1    8.90    4.00
   7 -11   1    7.80    2.90
  -8  11  -1    7.40    3.60
  -8  11  -1    5.00    3.20
  -8  11  -1    3.90    3.60
  -8  11  -1   13.00    5.00
   8 -11   1    6.30    4.70
   8 -11   1    1.50    2.40
   8 -11   1    4.80    3.60
   8 -11   1    5.20    3.50
  -9  11  -1   12.20    4.80
  -9  11  -1    4.30    3.30
  -9  11  -1   10.30    3.30
   9 -11   1   12.80    3.90
   9 -11   1   13.00    3.60
   9 -11   1   12.30    3.50
   9 -11   1   13.80    5.50
 -10  11  -1   68.59    6.70
 -10  11  -1   45.50    6.20
  10 -11   1   62.89   10.80
  10 -11   1   51.19    6.50
  10 -11   1   43.60    6.40
  10 -11   1   47.40    6.40
 -11  11  -1    7.80    3.10
 -11  11  -1    7.50    2.90
  11 -11   1    4.90    2.90
  11 -11   1    3.10    3.10
 -12  11  -1  246.98   16.00
 -12  11  -1  247.38   15.70
  12 -11   1  244.58   15.80
  12 -11   1  248.58   16.00
 -13  11  -1   17.40    2.70
 -13  11  -1   10.90    2.60
  13 -11   1   13.60    2.80
  13 -11   1    9.70    2.90
 -14  11  -1   33.30    4.50
 -14  11  -1   38.80    4.10
  14 -11   1   42.50    4.60
  14 -11   1   39.40    4.30
  15 -11   1   48.00    4.70
  10  10  -1   -6.90    4.70
  10  10  -1    1.00    1.80
 -10 -10   1    0.30    2.00
   9  10  -1    0.80    5.70
   9  10  -1    6.70    2.70
  -9 -10   1    6.10    2.70
   8  10  -1   67.59    8.00
   8  10  -1   94.99   12.10
   8  10  -1   83.69    7.70
  -8 -10   1   83.39    8.00
   7  10  -1    2.40    3.10
   7  10  -1    4.90    6.90
   7  10  -1    1.60    3.10
   7  10  -1   -1.90    4.90
  -7 -10   1    1.90    6.30
  -7 -10   1    4.40    5.90
  -7 -10   1    2.40    3.70
   6  10  -1  279.57   21.80
   6  10  -1  258.47   16.80
   6  10  -1  245.88   17.20
   6  10  -1  252.47   20.60
  -6 -10   1  238.48   17.40
  -6 -10   1  266.17   17.90
  -6 -10   1  238.28   18.10
   5  10  -1   20.20    4.60
   5  10  -1   14.40    8.50
   5  10  -1   23.90    4.60
   5  10  -1   28.20    5.10
   5  10  -1   27.50    4.20
  -5 -10   1   25.70    5.20
  -5 -10   1   23.30    5.50
  -5 -10   1   33.30    5.80
  -5 -10   1   21.30    5.50
   4  10  -1  190.68   13.60
   4  10  -1  188.38   14.00
   4  10  -1  188.08   18.70
   4  10  -1  197.48   12.90
  -4 -10   1  187.28   14.10
  -4 -10   1  212.88   14.90
  -4 -10   1  185.88   14.60
   3  10  -1   59.09   10.60
   3  10  -1   76.29    8.80
   3  10  -1   76.09    7.20
   3  10  -1   71.79    7.20
   3  10  -1   88.79    7.00
  -3 -10   1   90.89    9.30
  -3 -10   1   85.09    9.50
  -3 -10   1   74.99    7.90
   2  10  -1  248.78   16.80
   2  10  -1  245.18   15.90
   2  10  -1  253.27   15.90
   2  10  -1  238.28   20.20
   2  10  -1  260.27   16.20
  -2 -10   1  242.28   16.30
  -2 -10   1  256.97   17.00
  -2 -10   1  251.37   17.00
   1  10  -1  125.59    8.70
   1  10  -1  109.49    8.60
   1  10  -1  104.69    9.80
   1  10  -1  119.19   17.00
   1  10  -1  117.39    8.50
  -1 -10   1  115.69   10.10
  -1 -10   1  116.19   10.10
  -1 -10   1  127.69    8.80
   0  10  -1  153.78    9.90
   0  10  -1  143.99   11.00
   0  10  -1  143.59   11.00
   0  10  -1  146.09   10.00
   0  10  -1  153.28   10.10
   0 -10   1  143.09   11.10
   0 -10   1  130.99   11.10
   0 -10   1  147.89   10.00
  -1  10  -1    2.20    3.30
  -1  10  -1    3.10    2.10
  -1  10  -1    5.40    2.50
  -1  10  -1    1.90    3.60
  -1  10  -1    2.50    2.00
   1 -10   1    9.10    3.50
   1 -10   1    8.00    3.60
   1 -10   1    3.60    2.10
   1 -10   1    4.20    2.90
  -2  10  -1   48.70    5.90
  -2  10  -1   48.20    4.50
  -2  10  -1   42.70    6.60
  -2  10  -1   56.59    5.30
  -2  10  -1   48.30    4.90
  -2  10  -1   59.29   11.80
   2 -10   1   41.80    5.50
   2 -10   1   52.89    4.80
   2 -10   1   34.30    7.40
   2 -10   1   31.70    6.30
  -3  10  -1  272.67   16.30
  -3  10  -1  279.77   19.70
  -3  10  -1  239.58   16.70
  -3  10  -1  241.88   16.50
  -3  10  -1  276.87   16.10
  -3  10  -1  264.37   16.00
   3 -10   1  227.18   16.90
   3 -10   1  267.17   16.40
   3 -10   1  243.08   17.20
   3 -10   1  283.17   16.20
  -4  10  -1  379.26   21.80
  -4  10  -1  370.16   21.80
  -4  10  -1  367.56   21.70
  -4  10  -1  352.66   22.40
  -4  10  -1  332.57   24.80
  -4  10  -1  368.06   22.40
   4 -10   1  338.97   22.50
   4 -10   1  359.36   21.80
   4 -10   1  367.56   21.70
   4 -10   1  351.06   22.70
   4 -10   1  366.36   22.20
  -5  10  -1   36.70    6.30
  -5  10  -1   40.20    5.00
  -5  10  -1   43.30    4.20
  -5  10  -1   47.40   10.40
  -5  10  -1   34.90    4.90
   5 -10   1   42.80    7.20
   5 -10   1   38.60    4.10
   5 -10   1   41.00    4.40
   5 -10   1   36.00    5.50
   5 -10   1   33.10    4.90
  -6  10  -1  177.78   11.20
  -6  10  -1  175.58   12.90
  -6  10  -1  163.68   11.00
  -6  10  -1  176.18   11.40
  -6  10  -1  174.38   15.70
  -6  10  -1  154.08   11.90
   6 -10   1  155.28   11.80
   6 -10   1  174.88   12.00
   6 -10   1  183.28   11.10
   6 -10   1  165.38   11.00
   6 -10   1  161.08   12.10
  -7  10  -1   59.59    6.80
  -7  10  -1   61.89    7.60
  -7  10  -1   57.29    4.90
  -7  10  -1   47.70    6.10
  -7  10  -1   42.80    5.30
  -7  10  -1   55.19    5.80
   7 -10   1   53.19    6.90
   7 -10   1   52.39    4.80
   7 -10   1   59.69    6.50
   7 -10   1   56.09    6.60
   7 -10   1   47.60    6.10
  -8  10  -1  137.69   10.90
  -8  10  -1  137.09    9.50
  -8  10  -1  142.09   10.70
  -8  10  -1  134.69   10.70
  -8  10  -1  146.79   10.20
  -8  10  -1  134.49   10.00
   8 -10   1  143.99   10.70
   8 -10   1  142.49    9.60
   8 -10   1  138.89   10.70
   8 -10   1  139.09   10.20
  -9  10  -1    3.00    2.50
  -9  10  -1    6.50    3.60
  -9  10  -1    2.00    3.00
  -9  10  -1    5.50    3.70
   9 -10   1    6.30    2.80
   9 -10   1    4.90    3.60
   9 -10   1    0.60    3.10
   9 -10   1    5.80    2.30
 -10  10  -1  164.88   11.80
 -10  10  -1  169.18   11.80
 -10  10  -1  160.38   11.40
  10 -10   1  164.58   12.70
  10 -10   1  173.98   11.90
  10 -10   1  171.98   11.50
  10 -10   1  151.38   11.20
 -11  10  -1   82.29    7.60
 -11  10  -1   81.49    7.50
  11 -10   1   88.89    7.30
  11 -10   1   89.49    8.00
 -12  10  -1  162.58   11.50
 -12  10  -1  176.18   11.60
  12 -10   1  153.38   11.30
  12 -10   1  180.08   11.90
 -13  10  -1   83.59    6.70
 -13  10  -1   80.79    6.50
 -13  10  -1   77.89    7.40
  13 -10   1   75.29    6.50
  13 -10   1   79.69    6.90
 -14  10  -1  149.29    9.50
 -14  10  -1  128.79    9.70
 -14  10  -1  132.49    9.30
  14 -10   1  138.79    9.30
  14 -10   1  145.09    9.70
 -15  10  -1   28.50    3.10
  15 -10   1   19.80    2.70
  15 -10   1   23.10    3.90
  11   9  -1    2.50    8.80
  11   9  -1    1.60    1.90
 -11  -9   1   -1.00    1.90
  10   9  -1   12.60    2.70
  10   9  -1    7.40    5.40
 -10  -9   1    9.60    2.90
   9   9  -1   17.50    6.70
   9   9  -1   14.40    3.80
   9   9  -1   18.10    3.60
  -9  -9   1   11.80    3.70
   8   9  -1   -0.90    3.20
   8   9  -1    3.40    2.80
   8   9  -1  -13.40    6.90
   8   9  -1   -2.50    4.50
  -8  -9   1   -1.30    3.80
   7   9  -1   14.90    4.00
   7   9  -1   16.70    4.20
   7   9  -1   11.70    3.00
   7   9  -1    8.80    8.30
   7   9  -1    8.70    4.40
  -7  -9   1   24.10    5.40
  -7  -9   1    6.00    5.20
  -7  -9   1   14.60    7.20
   6   9  -1   68.69    8.20
   6   9  -1   69.29    6.40
   6   9  -1   69.89    6.90
   6   9  -1   61.29    7.60
   6   9  -1   53.69   10.40
   6   9  -1   55.09    8.20
  -6  -9   1   54.79    9.20
  -6  -9   1   52.69    9.50
  -6  -9   1   56.69    7.80
  -6  -9   1   57.59    8.70
   5   9  -1    2.90    2.80
   5   9  -1    7.80    4.00
   5   9  -1   -2.00    3.20
   5   9  -1    1.20    2.50
   5   9  -1   -8.70    9.00
  -5  -9   1    2.40    5.10
  -5  -9   1    1.20    4.70
  -5  -9   1    4.60    3.90
   4   9  -1  532.65   32.00
   4   9  -1  515.65   35.80
   4   9  -1  549.05   32.00
   4   9  -1  547.65   32.90
   4   9  -1  521.65   32.40
  -4  -9   1  515.45   32.90
  -4  -9   1  536.75   32.80
  -4  -9   1  557.74   33.50
   3   9  -1   98.49   17.40
   3   9  -1  108.79    8.40
   3   9  -1  109.09    8.30
   3   9  -1  112.29   10.00
   3   9  -1  115.69    8.20
  -3  -9   1  107.29   10.50
  -3  -9   1  117.99    8.90
  -3  -9   1  115.89   10.80
   2   9  -1  237.08   14.70
   2   9  -1  229.48   15.60
   2   9  -1  227.38   14.40
   2   9  -1  232.98   14.50
   2   9  -1  205.98   15.20
  -2  -9   1  231.58   15.90
  -2  -9   1  252.97   19.50
  -2  -9   1  224.28   14.80
   1   9  -1   26.00    3.60
   1   9  -1   21.10    3.70
   1   9  -1   19.60    3.80
   1   9  -1   30.00    4.40
  -1  -9   1   22.90    3.70
  -1  -9   1   25.10    4.40
   0   9  -1   97.69    7.10
   0   9  -1   96.79    7.70
   0   9  -1  107.59    7.50
   0   9  -1   91.89   11.00
   0   9  -1  115.39    7.30
   0  -9   1   93.19    7.20
   0  -9   1  100.39    7.20
  -1   9  -1   41.70    4.80
  -1   9  -1   40.00    4.60
  -1   9  -1   44.20    4.30
  -1   9  -1   46.20    4.00
  -1   9  -1   36.50    7.60
   1  -9   1   46.90    4.30
   1  -9   1   44.50    4.50
  -2   9  -1   73.29    6.10
  -2   9  -1   77.09    5.60
  -2   9  -1   77.99    5.40
  -2   9  -1   55.69    8.40
  -2   9  -1   70.79    5.80
   2  -9   1   70.69    5.60
   2  -9   1   71.19    5.50
  -3   9  -1   81.49    5.80
  -3   9  -1   63.59    8.70
  -3   9  -1   86.89    6.40
  -3   9  -1   75.79    6.40
  -3   9  -1   87.99    6.10
   3  -9   1   84.39    5.90
   3  -9   1   78.49    6.40
   3  -9   1   82.39    5.80
  -4   9  -1  697.53   38.70
  -4   9  -1  648.54   38.70
  -4   9  -1  688.33   40.80
  -4   9  -1  693.23   38.70
   4  -9   1  604.84   38.60
   4  -9   1  601.94   39.00
   4  -9   1  682.63   38.60
  -5   9  -1    8.10    2.50
  -5   9  -1    7.20    1.80
  -5   9  -1    5.80    1.60
  -5   9  -1    5.30    2.10
   5  -9   1    8.10    2.60
   5  -9   1    8.50    1.70
   5  -9   1    6.80    1.90
   5  -9   1   -1.10    3.60
   5  -9   1   12.10    5.70
  -6   9  -1 2483.25  149.19
  -6   9  -1 2574.24  149.39
  -6   9  -1 2636.34  149.29
  -6   9  -1 2652.73  149.39
  -6   9  -1 2563.94  149.69
  -6   9  -1 2617.34  149.39
   6  -9   1 2551.84  149.59
   6  -9   1 2400.96  149.09
   6  -9   1 2856.11  149.99
   6  -9   1 2471.75  149.88
   6  -9   1 2689.93  149.49
   6  -9   1 2577.74  149.19
  -7   9  -1    3.80    2.30
  -7   9  -1    0.50    1.40
  -7   9  -1    1.70    2.00
  -7   9  -1    1.50    2.40
  -7   9  -1    3.30    2.40
  -7   9  -1    1.80    3.10
  -7   9  -1    4.40    4.00
   7  -9   1    2.20    2.50
   7  -9   1    6.70    3.00
   7  -9   1    3.30    2.10
   7  -9   1    0.60    3.10
   7  -9   1    1.30    1.60
   7  -9   1    2.30    3.30
  -8   9  -1 1846.62  101.29
  -8   9  -1 1712.53  100.99
  -8   9  -1 1795.52  100.99
  -8   9  -1 1791.62  100.89
  -8   9  -1 1571.44  101.09
  -8   9  -1 1700.83  100.79
   8  -9   1 1614.74  101.09
   8  -9   1 1838.92  100.89
   8  -9   1 1756.52  100.69
   8  -9   1 1784.12  100.99
  -9   9  -1   10.10    3.30
  -9   9  -1    6.50    3.20
  -9   9  -1   11.70    2.60
  -9   9  -1    6.10    3.00
  -9   9  -1    5.30    3.20
  -9   9  -1    9.70    4.00
   9  -9   1    6.80    3.30
   9  -9   1    8.70    2.30
   9  -9   1    6.50    2.60
 -10   9  -1  548.55   32.50
 -10   9  -1  522.75   33.00
 -10   9  -1  537.75   33.00
 -10   9  -1  568.94   32.70
 -10   9  -1  505.15   32.60
  10  -9   1  516.05   32.80
  10  -9   1  569.24   32.40
  10  -9   1  564.64   32.40
 -11   9  -1    0.90    2.70
 -11   9  -1    2.90    2.70
 -11   9  -1    1.70    2.70
 -11   9  -1   10.40    5.00
  11  -9   1    2.80    3.20
  11  -9   1    2.00    2.70
  11  -9   1    5.00    2.40
 -12   9  -1  343.87   21.30
  12  -9   1  359.36   21.00
  12  -9   1  325.47   21.50
 -13   9  -1   19.60    3.10
 -13   9  -1   14.50    2.90
  13  -9   1   15.70    2.60
  13  -9   1   25.60    4.70
 -14   9  -1    1.80    1.90
 -14   9  -1    0.30    2.20
  14  -9   1    1.40    1.90
  14  -9   1    5.50    2.30
 -15   9  -1   -0.70    2.80
 -15   9  -1    3.10    1.70
 -15   9  -1    0.40    2.00
  15  -9   1    4.10    2.20
  15  -9   1    2.30    2.00
  12   8  -1  213.38   12.60
 -12  -8   1  192.58   12.50
 -12  -8   1  199.08   12.70
  11   8  -1    4.80    2.40
  11   8  -1    8.90    5.40
 -11  -8   1   10.70    2.90
  10   8  -1  285.27   20.40
  10   8  -1  250.07   17.20
 -10  -8   1  294.67   18.40
   9   8  -1    3.60    3.30
   9   8  -1    4.40    3.00
   9   8  -1   -7.00    4.50
   9   8  -1    4.30    7.10
  -9  -8   1    6.70    4.30
   8   8  -1  326.87   22.90
   8   8  -1  339.27   25.40
   8   8  -1  343.57   21.10
   8   8  -1  342.47   21.50
   8   8  -1  368.16   22.30
  -8  -8   1  335.27   22.10
  -8  -8   1  329.57   23.00
   7   8  -1   21.10    9.80
   7   8  -1   20.80    5.20
   7   8  -1   34.30    6.00
   7   8  -1   29.60    5.00
   7   8  -1   32.80    5.20
  -7  -8   1   23.10    5.20
  -7  -8   1   25.80    5.50
  -7  -8   1   40.90    6.80
  -7  -8   1   36.30    8.60
   6   8  -1   75.29    8.00
   6   8  -1   94.29    7.60
   6   8  -1  100.19    7.80
   6   8  -1  104.09   10.10
   6   8  -1  102.39   18.10
   6   8  -1   91.29    8.30
  -6  -8   1   92.09   13.50
  -6  -8   1   86.19   10.70
  -6  -8   1  105.39   11.20
  -6  -8   1  102.29    9.30
   5   8  -1   14.90   10.40
   5   8  -1   -0.20    4.20
   5   8  -1    2.80    2.60
   5   8  -1    0.90    2.30
  -5  -8   1   -3.70    4.90
  -5  -8   1   -1.30    3.00
  -5  -8   1    6.00    5.50
   4   8  -1  101.19    7.60
   4   8  -1   92.09   10.20
   4   8  -1  109.39    7.70
   4   8  -1   97.19    7.80
  -4  -8   1   97.09   10.90
  -4  -8   1   96.09   11.10
  -4  -8   1  111.49    8.50
   3   8  -1    0.90    2.80
   3   8  -1    2.90    1.80
   3   8  -1    2.00    2.10
   3   8  -1    0.40    1.80
  -3  -8   1   -0.70    2.20
   2   8  -1  234.38   13.70
   2   8  -1  202.88   14.00
   2   8  -1  229.88   17.50
   2   8  -1  204.58   13.60
   2   8  -1  212.08   13.40
  -2  -8   1  222.88   13.70
  -2  -8   1  204.28   13.50
   1   8  -1   11.00    2.00
   1   8  -1   13.20    2.50
   1   8  -1   13.50    2.10
   1   8  -1   18.20    2.70
   1   8  -1   18.30    5.70
  -1  -8   1   19.10    3.40
  -1  -8   1   14.50    2.40
   0   8  -1   58.29    4.80
   0   8  -1   54.39    5.20
   0   8  -1   53.89    4.40
   0   8  -1   55.19    4.60
   0   8  -1   63.29    7.20
   0  -8   1   57.09    4.50
   0  -8   1   57.19    4.60
  -1   8  -1  222.38   14.40
  -1   8  -1  228.68   15.90
  -1   8  -1  222.88   14.20
  -1   8  -1  239.98   14.20
  -1   8  -1  228.98   14.40
   1  -8   1  238.98   14.20
   1  -8   1  248.98   14.30
  -2   8  -1  671.33   37.30
  -2   8  -1  637.34   37.40
  -2   8  -1  629.84   37.20
  -2   8  -1  612.64   38.50
  -2   8  -1  598.54   37.30
   2  -8   1  654.93   37.20
   2  -8   1  635.44   37.40
   2  -8   1  653.63   37.20
  -3   8  -1  382.46   22.80
  -3   8  -1  351.06   21.30
  -3   8  -1  357.16   21.20
  -3   8  -1  367.36   21.20
   3  -8   1  325.27   21.40
   3  -8   1  341.07   21.30
   3  -8   1  338.77   21.10
   3  -8   1  382.66   21.20
  -4   8  -1 1321.57   77.29
  -4   8  -1 1318.47   76.89
  -4   8  -1 1317.07   77.29
  -4   8  -1 1360.76   77.29
  -4   8  -1 1348.27   77.09
   4  -8   1 1279.57   77.09
   4  -8   1 1325.17   77.29
   4  -8   1 1369.16   77.19
   4  -8   1 1372.96   77.59
  -5   8  -1   41.30    3.30
  -5   8  -1   36.10    3.30
  -5   8  -1   42.90    4.00
  -5   8  -1   37.30    4.50
   5  -8   1   45.60    4.20
   5  -8   1   44.10    4.80
   5  -8   1   36.60    3.50
   5  -8   1   42.30    3.40
  -6   8  -1  677.83   39.40
  -6   8  -1  678.53   39.50
  -6   8  -1  657.63   39.30
  -6   8  -1  666.83   39.40
   6  -8   1  620.24   39.20
   6  -8   1  663.33   39.30
   6  -8   1  661.53   39.20
   6  -8   1  753.82   39.40
  -7   8  -1   39.20    5.10
  -7   8  -1   49.30    4.00
  -7   8  -1   44.70    4.30
  -7   8  -1   55.29    6.10
  -7   8  -1   50.19    4.90
   7  -8   1   37.50    5.10
   7  -8   1   45.20    5.40
   7  -8   1   49.20    4.00
   7  -8   1   43.10    5.10
   7  -8   1   46.10    3.80
  -8   8  -1  122.39    9.30
  -8   8  -1  124.39    8.80
  -8   8  -1  125.09    9.20
  -8   8  -1  125.99    8.70
  -8   8  -1  125.49    8.30
  -8   8  -1  124.69    8.90
   8  -8   1  116.79    8.10
   8  -8   1  112.79    8.60
   8  -8   1  137.49    8.20
   8  -8   1  116.99    9.00
   8  -8   1  101.99    8.80
   8  -8   1  132.29    9.50
  -9   8  -1  115.89    9.50
  -9   8  -1  125.89    9.10
  -9   8  -1  126.99    9.40
  -9   8  -1  124.89    8.60
  -9   8  -1  120.99    9.60
  -9   8  -1  123.79    9.10
   9  -8   1  125.19    8.80
   9  -8   1  126.19    9.50
   9  -8   1  114.19    8.80
   9  -8   1  129.69    8.30
 -10   8  -1   38.50    4.30
 -10   8  -1   35.50    5.60
 -10   8  -1   31.10    5.30
 -10   8  -1   34.30    5.50
 -10   8  -1   35.20    4.60
  10  -8   1   34.10    5.40
  10  -8   1   37.50    4.00
  10  -8   1   34.90    4.80
 -11   8  -1   80.59    8.30
 -11   8  -1   87.69    7.40
 -11   8  -1   88.49    7.50
 -11   8  -1   85.79    7.10
  11  -8   1   87.69    6.70
  11  -8   1   87.09    6.90
  11  -8   1   77.99    7.50
 -12   8  -1   35.70    5.00
 -12   8  -1   32.80    4.90
  12  -8   1   39.90    4.60
  12  -8   1   35.40    5.50
 -13   8  -1    2.90    2.40
 -13   8  -1    7.10    2.40
  13  -8   1    5.80    2.10
  13  -8   1    6.30    2.80
 -14   8  -1   58.19    5.10
 -14   8  -1   53.79    5.40
  14  -8   1   52.39    4.70
  14  -8   1   54.79    5.50
 -15   8  -1   26.50    4.80
 -15   8  -1   36.50    3.60
  15  -8   1   30.70    3.50
  15  -8   1   30.20    4.10
  12   7  -1    4.10    5.10
  12   7  -1    3.40    2.30
 -12  -7   1    0.70    2.40
  11   7  -1    4.30    2.60
  11   7  -1   -0.20    6.00
 -11  -7   1    3.90    3.00
  10   7  -1   -9.70    4.90
  10   7  -1   -6.20    7.00
  10   7  -1    2.50    2.90
 -10  -7   1    1.70    3.60
   9   7  -1    8.30    2.70
   9   7  -1   -7.90    8.00
   9   7  -1    3.60    3.70
   9   7  -1    4.30    3.80
  -9  -7   1    7.20    4.30
  -9  -7   1   -0.10    4.60
   8   7  -1   14.10    4.30
   8   7  -1   11.60    9.70
   8   7  -1   16.50    4.70
   8   7  -1   14.10    3.30
   8   7  -1    7.70    4.80
   8   7  -1   10.80    2.80
  -8  -7   1    1.10    4.90
  -8  -7   1    6.50    4.90
   7   7  -1   11.40   10.10
   7   7  -1    9.40    3.70
   7   7  -1   13.00    2.90
   7   7  -1   10.50    4.60
   7   7  -1    4.90    3.50
  -7  -7   1   12.40    4.30
  -7  -7   1   17.90    9.90
  -7  -7   1   12.40    5.70
  -7  -7   1   10.50    4.80
   6   7  -1    9.10    2.90
   6   7  -1   13.10    3.20
   6   7  -1   14.10    2.70
   6   7  -1    2.80   11.70
   6   7  -1    9.40    2.60
   6   7  -1   12.60    4.70
  -6  -7   1   13.10    7.60
  -6  -7   1   10.50    4.90
  -6  -7   1   11.50    5.80
  -6  -7   1   15.30    4.00
   5   7  -1    1.90    2.30
   5   7  -1    2.80    4.50
   5   7  -1    2.90    2.20
  -5  -7   1    2.20    5.80
  -5  -7   1    0.00    2.60
  -5  -7   1   -1.90    5.10
   4   7  -1   70.39    6.70
   4   7  -1   77.79    5.90
   4   7  -1   64.79    6.00
   4   7  -1   76.89    5.90
  -4  -7   1   70.89    6.40
   3   7  -1    4.10    1.70
   3   7  -1   -0.40    2.00
   3   7  -1    2.70    6.40
   3   7  -1    3.60    1.70
   3   7  -1    5.40    2.10
  -3  -7   1    0.80    1.70
  -3  -7   1    0.20    1.70
   2   7  -1  695.43   43.50
   2   7  -1  718.43   41.60
   2   7  -1  667.63   41.20
   2   7  -1  755.82   41.40
   2   7  -1  702.43   41.10
  -2  -7   1  744.63   41.40
  -2  -7   1  686.63   41.20
  -2  -7   1  664.13   40.70
   1   7  -1  210.68   12.80
   1   7  -1  206.58   14.70
   1   7  -1  197.38   12.60
   1   7  -1  193.18   12.90
   1   7  -1  205.68   13.00
  -1  -7   1  209.08   12.70
  -1  -7   1  227.58   12.90
   0   7  -1 2687.93  151.98
   0   7  -1 2508.55  152.78
   0   7  -1 2485.05  151.68
   0   7  -1 2675.13  151.88
   0  -7   1 2754.22  151.88
   0  -7   1 2704.63  151.78
  -1   7  -1   45.10    3.90
  -1   7  -1   49.20    3.90
  -1   7  -1   40.10    5.30
  -1   7  -1   51.89    3.70
   1  -7   1   52.59    3.80
   1  -7   1   49.20    3.80
  -2   7  -1 2917.41  184.58
  -2   7  -1 3393.26  183.88
  -2   7  -1 3262.27  183.78
   2  -7   1 3075.49  183.78
   2  -7   1 3081.49  183.88
   2  -7   1 3437.16  183.78
  -3   7  -1   43.10    3.20
  -3   7  -1   51.59    3.60
  -3   7  -1   50.69    4.00
  -3   7  -1   46.90    3.40
   3  -7   1   48.20    3.50
   3  -7   1   52.69    3.70
   3  -7   1   50.39    4.00
  -4   7  -1 4125.99  238.58
  -4   7  -1 4141.99  238.68
  -4   7  -1 3840.72  238.48
   4  -7   1 3886.71  238.48
   4  -7   1 4047.09  238.58
   4  -7   1 4622.84  239.08
   4  -7   1 4395.96  238.68
  -5   7  -1    2.00    1.60
  -5   7  -1    4.80    1.30
  -5   7  -1    9.10    2.20
  -5   7  -1    4.00    1.10
   5  -7   1    3.50    1.00
   5  -7   1    3.40    1.80
   5  -7   1    4.80    1.10
  -6   7  -1 2392.96  134.79
  -6   7  -1 2392.56  134.79
  -6   7  -1 2225.28  134.79
   6  -7   1 2501.55  134.69
   6  -7   1 2323.67  134.59
   6  -7   1 2222.68  134.59
   6  -7   1 2301.87  134.49
  -7   7  -1   14.00    2.50
  -7   7  -1   13.80    2.10
  -7   7  -1    9.20    2.20
   7  -7   1   12.60    2.10
   7  -7   1   12.70    1.70
   7  -7   1   12.40    2.10
   7  -7   1    7.50    2.10
  -8   7  -1  408.86   23.90
  -8   7  -1  387.96   23.80
  -8   7  -1  390.46   24.40
  -8   7  -1  423.66   23.90
   8  -7   1  381.46   23.40
   8  -7   1  424.76   23.60
   8  -7   1  382.26   23.50
   8  -7   1  387.36   24.50
   8  -7   1  380.86   23.50
   8  -7   1  400.56   23.90
  -9   7  -1   33.40    5.40
  -9   7  -1   46.10    5.50
  -9   7  -1   47.70    6.00
  -9   7  -1   44.90    4.00
  -9   7  -1   38.80    5.80
   9  -7   1   42.70    5.90
   9  -7   1   37.10    4.10
   9  -7   1   45.70    4.80
   9  -7   1   42.30    3.60
   9  -7   1   34.30    5.00
   9  -7   1   40.10    4.50
 -10   7  -1   51.69    6.20
 -10   7  -1   59.49    5.00
 -10   7  -1   45.60    6.60
 -10   7  -1   54.19    5.90
 -10   7  -1   53.99    6.20
  10  -7   1   49.10    5.40
  10  -7   1   61.79    4.70
  10  -7   1   55.49    6.30
  10  -7   1   58.99    5.70
 -11   7  -1    0.30    3.10
 -11   7  -1    2.80    2.30
 -11   7  -1    1.20    2.80
 -11   7  -1    1.00    2.50
  11  -7   1    1.00    3.00
  11  -7   1    0.20    1.90
  11  -7   1    1.00    2.20
 -12   7  -1    6.70    2.60
 -12   7  -1    5.50    4.20
 -12   7  -1    6.60    2.60
 -12   7  -1   10.80    3.50
  12  -7   1    6.00    2.30
  12  -7   1    7.60    2.80
  12  -7   1    2.60    2.70
 -13   7  -1    4.80    2.20
 -13   7  -1    4.70    2.50
  13  -7   1    6.40    2.20
  13  -7   1    7.50    3.40
  13  -7   1    9.90    2.80
 -14   7  -1    2.70    1.80
 -14   7  -1    1.30    2.30
  14  -7   1    2.20    2.40
  14  -7   1    1.50    3.50
  14  -7   1    0.20    1.70
 -15   7  -1   -0.70    2.60
 -15   7  -1    2.30    1.60
  15  -7   1    0.70    2.10
  15  -7   1    1.90    1.50
 -16   7  -1   36.10    3.90
 -16   7  -1   41.60    3.50
  16  -7   1   35.40    3.90
  16  -7   1   45.00    4.30
  13   6  -1    2.50    2.00
  13   6  -1    4.00    5.10
 -13  -6   1    2.10    2.00
 -13  -6   1    3.70    1.70
  12   6  -1   89.69   11.40
  12   6  -1   94.89    7.80
 -12  -6   1  102.39    8.20
  11   6  -1    0.50    2.90
  11   6  -1    0.60    6.80
  11   6  -1    0.70    2.70
 -11  -6   1   -4.40    3.20
  10   6  -1    1.00    3.80
  10   6  -1    8.60    2.70
  10   6  -1    2.40    7.80
 -10  -6   1    3.10    4.40
 -10  -6   1    8.00    4.30
   9   6  -1   40.10    9.40
   9   6  -1   35.40    4.80
   9   6  -1   39.90    5.60
   9   6  -1   48.10    6.00
   9   6  -1   26.70    5.50
   9   6  -1   44.00    5.90
  -9  -6   1   37.80    5.60
  -9  -6   1   34.40    6.10
   8   6  -1  104.99    8.90
   8   6  -1  112.49    8.80
   8   6  -1  119.89   10.90
   8   6  -1   94.19   18.30
   8   6  -1  124.19    8.60
   8   6  -1   97.89    9.30
  -8  -6   1  115.49   11.50
  -8  -6   1  124.89   11.20
   7   6  -1   56.19    5.40
   7   6  -1   54.29    8.40
   7   6  -1   47.80    5.40
   7   6  -1   22.90   10.80
   7   6  -1   51.09    5.70
   7   6  -1   47.70    5.20
  -7  -6   1   56.59    9.70
  -7  -6   1   46.20    6.80
   6   6  -1  494.95   28.10
   6   6  -1  442.16   29.20
   6   6  -1  506.85   28.40
   6   6  -1  462.55   28.00
   6   6  -1  461.25   28.00
  -6  -6   1  484.05   28.80
  -6  -6   1  455.65   29.90
  -6  -6   1  423.16   29.40
   5   6  -1   67.49    5.30
   5   6  -1   57.99    5.60
   5   6  -1   54.89    6.20
  -5  -6   1   56.99    5.00
  -5  -6   1   63.79    5.80
   4   6  -1   20.10    7.20
   4   6  -1   28.30    3.50
   4   6  -1   28.50    3.40
   4   6  -1   23.60    4.20
   4   6  -1   29.20    3.90
  -4  -6   1   25.80    3.80
  -4  -6   1   27.80    3.10
   3   6  -1    5.30    4.80
   3   6  -1   16.20    2.80
   3   6  -1   13.10    2.00
   3   6  -1    8.40    2.20
   3   6  -1   12.40    2.30
  -3  -6   1    9.90    1.50
  -3  -6   1    9.80    2.00
   2   6  -1  360.46   24.90
   2   6  -1  405.86   23.30
   2   6  -1  409.76   23.10
   2   6  -1  366.16   22.90
  -2  -6   1  386.16   22.60
  -2  -6   1  407.06   23.20
  -2  -6   1  383.46   23.00
   1   6  -1   30.40    3.00
   1   6  -1   36.20    5.30
   1   6  -1   32.30    3.10
  -1  -6   1   34.70    3.00
  -1  -6   1   36.40    3.10
   0   6  -1  460.45   29.50
   0   6  -1  503.15   30.60
   0   6  -1  527.25   29.80
   0   6  -1  506.55   29.70
   0  -6   1  514.35   29.70
   0  -6   1  528.85   29.70
  -1   6  -1   20.20    2.00
  -1   6  -1   22.20    2.20
  -1   6  -1   19.90    2.50
  -1   6  -1   14.90    3.40
   1  -6   1   23.30    2.30
   1  -6   1   21.60    2.10
   1  -6   1   19.60    2.00
  -2   6  -1  728.23   42.40
  -2   6  -1  770.22   42.60
  -2   6  -1  717.33   42.60
   2  -6   1  711.83   42.70
   2  -6   1  709.43   42.50
   2  -6   1  763.92   42.50
  -3   6  -1    9.70    1.30
  -3   6  -1    7.80    1.60
  -3   6  -1   10.70    1.40
   3  -6   1   11.50    1.60
   3  -6   1   11.40    1.40
   3  -6   1   15.20    2.10
  -4   6  -1   26.30    3.00
  -4   6  -1   31.50    2.50
   4  -6   1   31.80    2.40
   4  -6   1   31.10    2.40
  -5   6  -1  369.86   21.70
  -5   6  -1  380.46   21.90
   5  -6   1  351.86   21.70
   5  -6   1  373.26   21.70
   5  -6   1  368.46   21.60
  -6   6  -1 1115.49   67.19
  -6   6  -1 1207.38   67.09
  -6   6  -1 1173.38   67.09
   6  -6   1 1220.28   66.99
   6  -6   1 1138.09   68.09
   6  -6   1 1110.49   66.89
   6  -6   1 1142.29   66.89
  -7   6  -1   20.90    2.70
  -7   6  -1   16.50    2.60
  -7   6  -1   16.40    2.30
   7  -6   1   18.00    2.20
   7  -6   1   21.60    2.10
   7  -6   1   24.50    3.30
   7  -6   1   16.90    3.90
   7  -6   1   19.70    2.30
  -8   6  -1 2096.19  111.99
  -8   6  -1 1958.40  111.89
  -8   6  -1 1892.21  111.79
   8  -6   1 2018.10  111.79
   8  -6   1 1897.41  111.59
   8  -6   1 1840.42  111.49
   8  -6   1 1891.61  111.59
   8  -6   1 1889.71  113.29
  -9   6  -1   -2.70    3.50
  -9   6  -1   -0.40    2.40
  -9   6  -1    3.20    2.80
  -9   6  -1    4.90    3.00
  -9   6  -1    1.70    1.60
   9  -6   1    3.60    3.60
   9  -6   1    3.00    3.90
   9  -6   1    1.00    2.20
   9  -6   1    3.40    1.30
   9  -6   1    3.80    1.90
   9  -6   1    1.00    1.60
   9  -6   1   -2.70    2.30
 -10   6  -1  769.02   47.00
 -10   6  -1  803.52   47.40
 -10   6  -1  790.32   47.40
 -10   6  -1  829.02   47.20
 -10   6  -1  781.82   49.30
  10  -6   1  825.72   49.80
  10  -6   1  766.82   46.60
  10  -6   1  765.22   47.40
  10  -6   1  801.62   47.10
  10  -6   1  833.62   47.30
  10  -6   1  798.92   46.90
  10  -6   1  838.62   46.90
 -11   6  -1    1.10    2.70
 -11   6  -1   -1.90    2.50
 -11   6  -1    2.60    2.10
  11  -6   1    1.50    2.70
  11  -6   1    3.60    3.00
  11  -6   1   -0.60    2.10
  11  -6   1    1.20    1.50
 -12   6  -1  689.83   43.70
 -12   6  -1  737.43   42.90
 -12   6  -1  737.73   42.80
 -12   6  -1  713.73   43.00
  12  -6   1  687.13   42.90
  12  -6   1  723.93   42.50
  12  -6   1  753.42   42.60
 -13   6  -1   55.69    5.40
 -13   6  -1   51.59    5.80
  13  -6   1   51.69    5.90
  13  -6   1   55.49    5.10
 -14   6  -1  124.19    8.80
 -14   6  -1  123.89    9.10
  14  -6   1  131.89    8.60
  14  -6   1  128.09    9.10
 -15   6  -1   19.90    3.30
 -15   6  -1   23.10    3.20
  15  -6   1   20.90    3.10
  15  -6   1   21.20    4.00
  15  -6   1   19.30    3.00
 -16   6  -1    4.30    1.50
  16  -6   1    8.80    1.80
  16  -6   1    5.70    2.10
  13   5  -1    6.60    2.30
  13   5  -1   11.90    5.40
 -13  -5   1    9.20    2.60
  12   5  -1   41.00    7.90
  12   5  -1   47.20    6.00
  12   5  -1   53.89    6.20
 -12  -5   1   44.10    6.50
  11   5  -1   15.70    4.50
  11   5  -1   21.30    3.10
  11   5  -1   16.30    3.80
  11   5  -1   14.30    7.40
 -11  -5   1   25.70    4.80
  10   5  -1  262.97   24.30
  10   5  -1  365.06   20.20
  10   5  -1  320.57   21.70
  10   5  -1  345.87   20.60
  10   5  -1  294.97   21.00
 -10  -5   1  318.37   22.00
 -10  -5   1  338.57   21.30
   9   5  -1   -1.00    3.40
   9   5  -1   -0.90    3.30
   9   5  -1    2.80    2.10
   9   5  -1    6.60    8.40
   9   5  -1    1.40    3.90
   9   5  -1    1.70    2.80
  -9  -5   1    3.10    4.40
  -9  -5   1    6.20    5.00
   8   5  -1  512.45   30.50
   8   5  -1  495.25   30.50
   8   5  -1  551.24   31.80
   8   5  -1  502.15   30.40
   8   5  -1  502.95   30.90
   8   5  -1  490.45   34.90
  -8  -5   1  489.25   31.40
  -8  -5   1  518.25   32.10
   7   5  -1  106.39    7.50
   7   5  -1  104.39    7.30
   7   5  -1   80.99    9.90
   7   5  -1   95.29    7.60
   7   5  -1   99.69    7.20
  -7  -5   1   94.39    7.40
  -7  -5   1   97.79   10.70
  -7  -5   1  100.79    8.30
  -7  -5   1   73.69   10.30
   6   5  -1  415.06   25.80
   6   5  -1  405.16   26.50
   6   5  -1  428.56   25.70
   6   5  -1  455.45   26.10
   6   5  -1  435.16   25.70
  -6  -5   1  429.06   25.40
  -6  -5   1  447.56   26.40
   5   5  -1   13.40    6.50
   5   5  -1    6.60    2.30
   5   5  -1   12.20    2.20
   5   5  -1   10.10    2.50
  -5  -5   1   15.10    2.00
   4   5  -1  387.16   23.60
   4   5  -1  406.76   23.60
   4   5  -1  382.86   23.40
   4   5  -1  377.26   25.90
   4   5  -1  391.86   23.90
  -4  -5   1  400.46   23.10
  -4  -5   1  423.06   23.90
   3   5  -1   -0.80    1.30
   3   5  -1    0.00    1.30
   3   5  -1    0.20    1.00
   3   5  -1    1.00    3.50
  -3  -5   1   -0.90    0.90
  -3  -5   1    0.50    1.30
  -3  -5   1    3.00    1.40
   2   5  -1 1036.50   58.79
   2   5  -1  934.31   58.39
   2   5  -1 1048.00   58.59
  -2  -5   1 1002.40   58.59
  -2  -5   1 1037.30   58.69
  -2  -5   1 1006.30   58.19
   1   5  -1    2.30    1.00
   1   5  -1    4.60    1.00
   1   5  -1    3.60    2.50
   1   5  -1    1.80    1.20
  -1  -5   1    2.40    0.90
  -1  -5   1    4.70    1.20
   0   5  -1 1948.21  106.49
   0   5  -1 1694.63  106.29
   0   5  -1 1880.51  106.39
   0   5  -1 1705.33  106.99
   0  -5   1 1955.80  106.49
   0  -5   1 1899.81  106.39
  -1   5  -1   43.60    3.00
  -1   5  -1   50.29    4.20
   1  -5   1   37.00    3.20
   1  -5   1   45.20    3.10
   1  -5   1   42.30    3.00
  -2   5  -1  384.56   23.40
  -2   5  -1  363.86   23.30
   2  -5   1  442.66   23.70
   2  -5   1  399.36   23.50
   2  -5   1  428.06   23.50
  -3   5  -1  398.56   23.50
  -3   5  -1  378.86   23.60
   3  -5   1  413.76   23.50
   3  -5   1  422.56   23.50
  -4   5  -1  312.57   18.30
  -4   5  -1  299.57   18.40
  -4   5  -1  315.47   18.80
   4  -5   1  304.87   19.00
   4  -5   1  323.17   18.30
   4  -5   1  312.37   18.20
  -5   5  -1   99.09    6.20
  -5   5  -1   96.59    6.40
   5  -5   1   84.19    6.80
   5  -5   1  103.79    6.10
   5  -5   1   96.99    6.30
   5  -5   1   96.69    6.00
  -6   5  -1   99.89    6.90
  -6   5  -1   99.09    6.60
   6  -5   1  101.59    6.40
   6  -5   1  105.49    6.60
  -7   5  -1    3.70    1.80
  -7   5  -1    3.50    1.00
  -7   5  -1    1.50    1.90
   7  -5   1    3.00    1.60
   7  -5   1    2.50    1.60
   7  -5   1    3.30    0.90
   7  -5   1    3.50    2.30
  -8   5  -1  776.32   42.70
  -8   5  -1  774.22   42.80
  -8   5  -1  678.33   42.60
   8  -5   1  769.52   42.50
   8  -5   1  624.24   43.80
   8  -5   1  694.93   42.40
   8  -5   1  780.92   42.50
  -9   5  -1    4.30    2.60
  -9   5  -1   -1.30    1.30
  -9   5  -1   -0.70    2.30
  -9   5  -1    1.30    2.80
  -9   5  -1    1.10    3.30
   9  -5   1    2.40    1.90
   9  -5   1    0.40    1.70
   9  -5   1   -0.20    3.70
   9  -5   1    0.80    1.10
   9  -5   1    1.20    3.30
   9  -5   1    2.30    2.40
 -10   5  -1  291.97   17.90
 -10   5  -1  289.67   20.20
 -10   5  -1  291.47   18.20
 -10   5  -1  258.17   18.20
 -10   5  -1  272.97   18.00
  10  -5   1  281.07   18.30
  10  -5   1  314.07   18.10
  10  -5   1  303.47   17.50
  10  -5   1  281.87   17.40
  10  -5   1  291.57   17.70
 -11   5  -1   23.70    3.70
 -11   5  -1    9.90    2.90
 -11   5  -1   22.70    3.30
  11  -5   1   18.80    2.90
  11  -5   1   21.40    3.80
  11  -5   1   18.60    3.00
  11  -5   1   12.80    2.70
 -12   5  -1    4.20    2.80
 -12   5  -1    3.60    2.60
 -12   5  -1    1.80    2.50
  12  -5   1    4.70    2.10
  12  -5   1    2.20    2.90
  12  -5   1    4.90    2.30
 -13   5  -1   46.50    5.80
 -13   5  -1   55.49    5.40
  13  -5   1   52.39    5.90
  13  -5   1   50.79    5.00
 -14   5  -1   30.30    4.90
 -14   5  -1   35.10    4.10
  14  -5   1   36.30    4.90
  14  -5   1   34.50    3.90
 -15   5  -1   -1.10    1.60
 -15   5  -1   -0.80    2.70
  15  -5   1   -1.60    1.40
  15  -5   1   -0.80    2.10
  15  -5   1    1.90    2.10
 -16   5  -1   33.40    3.20
  16  -5   1   30.60    4.10
  16  -5   1   41.60    5.60
  16  -5   1   32.90    3.30
  14   4  -1   38.40    4.00
  14   4  -1   22.50    5.10
 -14  -4   1   39.60    4.30
 -14  -4   1   35.80    4.00
  13   4  -1    3.30    2.30
  13   4  -1   -4.10    5.80
 -13  -4   1    0.20    2.60
  12   4  -1  102.29    9.20
  12   4  -1  105.79    8.00
  12   4  -1   94.49   13.90
 -12  -4   1  116.39    9.70
  11   4  -1    8.60    7.10
  11   4  -1    5.10    3.60
  11   4  -1    5.70    3.50
  11   4  -1    9.60    2.80
 -11  -4   1    7.50    4.40
 -11  -4   1    7.00    3.70
  10   4  -1  471.95   31.00
  10   4  -1  494.65   33.60
  10   4  -1  497.65   30.60
  10   4  -1  526.95   30.30
  10   4  -1  525.05   30.50
 -10  -4   1  476.25   31.00
 -10  -4   1  530.65   31.90
   9   4  -1   88.99    7.70
   9   4  -1   96.29    7.70
   9   4  -1  110.39    7.50
   9   4  -1   91.99    8.20
   9   4  -1   95.99    9.60
   9   4  -1  111.89   15.10
  -9  -4   1   92.99   10.00
  -9  -4   1  106.09   10.50
   8   4  -1  147.29    9.40
   8   4  -1  130.49    9.40
   8   4  -1  130.79   11.30
   8   4  -1  146.49    9.40
   8   4  -1  134.99    9.80
   8   4  -1  124.79   23.70
  -8  -4   1  154.38   11.70
  -8  -4   1  137.79    9.40
  -8  -4   1  105.39   11.30
   7   4  -1   13.40    2.70
   7   4  -1    9.80    2.20
   7   4  -1   14.90    3.60
   7   4  -1    5.50    7.40
   7   4  -1   13.70    2.30
   7   4  -1   18.90    2.80
  -7  -4   1   18.40    2.60
  -7  -4   1   13.10    2.80
  -7  -4   1   13.20    6.30
   6   4  -1    2.10    2.00
   6   4  -1    1.00    1.40
   6   4  -1    1.90    1.50
   6   4  -1    3.20    2.20
   6   4  -1    5.10    5.60
   6   4  -1    2.00    1.50
  -6  -4   1   -1.10    1.60
  -6  -4   1    1.50    1.60
   5   4  -1   34.30    3.80
   5   4  -1   34.10    4.00
   5   4  -1   36.40    7.30
   5   4  -1   36.50    3.30
  -5  -4   1   31.70    3.00
  -5  -4   1   35.30    3.60
   4   4  -1  631.04   40.40
   4   4  -1  645.14   38.90
   4   4  -1  676.83   39.00
   4   4  -1  675.73   39.30
  -4  -4   1  721.33   39.20
  -4  -4   1  654.43   38.60
   3   4  -1    6.60    1.20
   3   4  -1    6.70    1.30
   3   4  -1    9.10    3.00
   3   4  -1    7.10    1.50
  -3  -4   1    8.40    1.10
  -3  -4   1    9.50    1.90
  -3  -4   1    8.90    1.50
   2   4  -1 1418.96   74.49
   2   4  -1 1120.19   74.99
   2   4  -1 1212.88   74.19
   2   4  -1 1301.67   74.29
  -2  -4   1 1246.78   74.29
  -2  -4   1 1388.36   74.39
  -2  -4   1 1310.17   74.29
  -2  -4   1 1292.77   73.99
   1   4  -1    3.70    1.90
   1   4  -1    5.90    1.10
   1   4  -1    7.30    1.10
  -1  -4   1    5.00    0.90
  -1  -4   1    7.60    1.50
   0   4  -1  666.23   44.30
   0   4  -1  722.53   43.90
   0   4  -1  851.01   44.00
   0  -4   1  796.02   44.00
   0  -4   1  758.42   43.90
  -1   4  -1   22.30    1.60
   1  -4   1   22.40    1.80
   1  -4   1   21.30    2.00
   1  -4   1   20.40    1.70
  -2   4  -1   52.99    3.10
   2  -4   1   46.10    3.10
   2  -4   1   46.50    3.10
  -3   4  -1  205.88   12.30
  -3   4  -1  209.28   12.60
   3  -4   1  201.88   12.20
   3  -4   1  218.48   12.30
   3  -4   1  209.28   12.90
  -4   4  -1 4236.08  233.08
  -4   4  -1 4052.49  233.08
  -4   4  -1 4184.18  233.38
   4  -4   1 3756.62  233.68
  -5   4  -1  110.29    6.60
   5  -4   1   92.79    7.30
   5  -4   1  111.89    6.50
  -6   4  -1 4196.98  229.78
  -6   4  -1 4023.50  229.68
   6  -4   1 3876.31  229.48
   6  -4   1 3738.83  230.58
   6  -4   1 4138.39  229.58
  -7   4  -1  129.69    7.80
  -7   4  -1  120.99    8.10
  -7   4  -1  103.89    8.10
   7  -4   1  129.39    7.80
   7  -4   1  130.69    7.60
   7  -4   1  110.99    9.10
   7  -4   1  119.19    8.10
  -8   4  -1  483.15   29.70
  -8   4  -1  525.15   29.70
  -8   4  -1  495.35   29.70
   8  -4   1  499.25   29.40
   8  -4   1  497.85   31.20
   8  -4   1  523.35   29.50
   8  -4   1  485.05   29.40
  -9   4  -1   11.00    2.00
  -9   4  -1    7.60    3.10
  -9   4  -1   13.60    2.60
  -9   4  -1   20.20    4.10
  -9   4  -1   10.90    2.90
   9  -4   1   17.50    3.00
   9  -4   1   14.40    4.30
   9  -4   1   17.10    3.10
   9  -4   1    4.70    5.20
   9  -4   1    9.90    2.20
   9  -4   1   12.90    1.90
 -10   4  -1   46.90    6.20
 -10   4  -1   56.99    6.20
 -10   4  -1   44.70    5.60
 -10   4  -1   51.49    4.70
  10  -4   1   61.59    5.60
  10  -4   1   37.30    6.60
  10  -4   1   44.50    9.60
  10  -4   1   45.70    4.50
  10  -4   1   48.50    5.10
  10  -4   1   49.00    4.10
 -11   4  -1    2.90    2.70
 -11   4  -1   -0.20    2.60
 -11   4  -1    0.90    2.50
  11  -4   1    0.20    2.20
  11  -4   1   -0.60    1.60
  11  -4   1    0.40    3.20
  11  -4   1   -0.30    2.20
 -12   4  -1  202.08   14.50
 -12   4  -1  217.18   14.80
 -12   4  -1  213.08   14.60
 -12   4  -1  239.48   14.80
  12  -4   1  233.58   15.00
  12  -4   1  223.58   14.20
  12  -4   1  230.98   14.40
 -13   4  -1   -0.20    4.30
 -13   4  -1    5.40    2.50
 -13   4  -1    5.00    2.60
  13  -4   1    4.40    3.00
  13  -4   1    6.90    2.10
 -14   4  -1  420.36   26.70
 -14   4  -1  463.65   26.80
  14  -4   1  463.05   27.00
  14  -4   1  418.56   26.30
 -15   4  -1    8.50    3.00
 -15   4  -1   12.70    2.30
  15  -4   1    8.70    1.90
  15  -4   1   11.10    2.70
 -16   4  -1  118.79    7.40
  16  -4   1  114.29    7.90
  16  -4   1  105.29    7.20
  16  -4   1  108.09    7.50
  14   3  -1   83.39    6.60
  14   3  -1   82.79    9.70
 -14  -3   1   73.59    6.70
 -14  -3   1   90.29    6.60
  13   3  -1    2.10    6.00
  13   3  -1    7.70    2.70
 -13  -3   1    5.40    2.80
  12   3  -1  125.39   10.10
  12   3  -1  109.69   10.10
  12   3  -1  112.39   13.30
  12   3  -1  127.19    8.80
 -12  -3   1  128.29   10.40
  11   3  -1   13.30    5.40
  11   3  -1   30.60    7.60
  11   3  -1   37.70    6.40
  11   3  -1   31.60    5.10
  11   3  -1   34.80    4.70
  11   3  -1   32.00    5.40
 -11  -3   1   34.00    5.30
 -11  -3   1   26.60    5.00
 -11  -3   1   24.90    5.50
  10   3  -1   91.19    8.40
  10   3  -1  100.99    8.00
  10   3  -1  102.89    7.90
  10   3  -1  105.29   13.60
  10   3  -1  102.49    7.40
 -10  -3   1   83.19   12.30
 -10  -3   1   90.39    9.70
 -10  -3   1   97.09    9.30
   9   3  -1    1.80    2.30
   9   3  -1   14.10    7.80
   9   3  -1    5.10    4.00
   9   3  -1   -0.60    2.00
   9   3  -1    3.00    1.90
   9   3  -1    2.70    2.30
  -9  -3   1   -1.10    2.90
  -9  -3   1    2.80    4.00
  -9  -3   1    0.90    4.00
   8   3  -1   89.69    6.40
   8   3  -1   74.09    6.40
   8   3  -1   84.89    6.30
   8   3  -1   94.39    6.70
   8   3  -1   93.79    9.00
  -8  -3   1   78.79    9.00
  -8  -3   1   79.19    6.40
   7   3  -1   23.10    3.10
   7   3  -1   23.60    3.20
   7   3  -1   26.80    2.90
   7   3  -1   24.00    4.30
  -7  -3   1   22.50    3.20
   6   3  -1  539.15   30.60
   6   3  -1  447.36   32.30
   6   3  -1  476.25   30.60
   6   3  -1  529.15   30.70
   6   3  -1  509.95   30.50
   6   3  -1  535.65   31.20
  -6  -3   1  570.34   31.00
  -6  -3   1  548.25   30.40
   5   3  -1   14.00    3.60
   5   3  -1   18.30    2.20
   5   3  -1   19.20    2.60
  -5  -3   1   18.70    2.10
  -5  -3   1   17.50    2.50
   4   3  -1 1619.14   88.19
   4   3  -1 1478.35   87.79
   4   3  -1 1537.75   87.89
   4   3  -1 1320.77   88.69
  -4  -3   1 1640.24   88.09
  -4  -3   1 1540.55   87.69
   3   3  -1   43.00    3.10
   3   3  -1   39.80    4.30
   3   3  -1   28.70    4.10
   3   3  -1   41.10    3.20
  -3  -3   1   44.40    3.20
  -3  -3   1   41.50    3.30
  -3  -3   1   40.60    2.70
  -3  -3   1   43.00    3.20
   2   3  -1 1255.97   73.89
   2   3  -1 1356.06   74.09
   2   3  -1 1206.68   74.49
  -2  -3   1 1270.17   73.99
  -2  -3   1 1355.76   73.99
  -2  -3   1 1300.17   73.99
  -2  -3   1 1227.68   73.59
   1   3  -1   68.19    4.60
   1   3  -1   67.99    5.20
   1   3  -1   75.19    4.60
  -1  -3   1   74.49    4.50
  -1  -3   1   72.29    4.60
   0   3  -1 2272.27  136.99
   0   3  -1 2198.88  137.29
   0  -3   1 2543.15  136.99
   0  -3   1 2485.65  137.09
   0  -3   1 2419.86  136.99
  -1   3  -1  195.58   12.20
   1  -3   1  210.78   12.30
   1  -3   1  211.68   12.20
   1  -3   1  221.38   12.40
  -2   3  -1  117.89    6.90
   2  -3   1  112.59    7.30
   2  -3   1  115.19    6.80
   2  -3   1  115.79    6.90
  -3   3  -1  259.77   15.70
  -3   3  -1  269.17   15.90
   3  -3   1  265.07   16.20
   3  -3   1  278.87   15.70
  -4   3  -1  258.27   15.00
  -4   3  -1  258.47   15.30
   4  -3   1  259.37   14.90
   4  -3   1  238.88   15.50
  -5   3  -1  234.38   13.90
   5  -3   1  232.68   14.70
   5  -3   1  233.38   13.80
  -6   3  -1   25.60    2.30
  -6   3  -1   18.60    2.50
   6  -3   1   15.90    2.40
   6  -3   1   30.50    3.70
   6  -3   1   24.20    2.10
  -7   3  -1   40.10    4.40
  -7   3  -1   45.10    4.00
  -7   3  -1   48.70    3.70
   7  -3   1   46.40    5.40
   7  -3   1   50.29    3.40
   7  -3   1   44.80    3.80
  -8   3  -1    8.90    1.60
  -8   3  -1   10.00    2.40
  -8   3  -1    5.60    2.10
   8  -3   1   11.60    2.00
   8  -3   1   13.30    1.80
   8  -3   1    6.90    1.80
   8  -3   1   15.20    3.90
  -9   3  -1   57.89    6.40
  -9   3  -1   45.50    5.50
  -9   3  -1   56.89    4.70
  -9   3  -1   57.19    6.90
  -9   3  -1   48.10    5.90
   9  -3   1   56.69    5.80
   9  -3   1   70.09    8.30
   9  -3   1   47.50    4.70
   9  -3   1   54.59    4.60
   9  -3   1   57.89    4.30
 -10   3  -1   12.00    3.30
 -10   3  -1   11.50    2.40
 -10   3  -1   13.70    3.20
 -10   3  -1   12.30    3.60
  10  -3   1    5.90    2.00
  10  -3   1   10.30    1.90
  10  -3   1    6.10    6.30
  10  -3   1   13.90    2.80
  10  -3   1    9.20    3.50
  10  -3   1    8.80    2.30
 -11   3  -1    4.90    2.80
 -11   3  -1    1.90    2.70
 -11   3  -1    1.00    2.90
  11  -3   1    1.90    2.10
  11  -3   1   -2.10    3.20
  11  -3   1    4.40    2.30
  11  -3   1    2.00    3.10
  11  -3   1    5.20    2.10
 -12   3  -1  135.29   10.40
 -12   3  -1  162.38   10.70
 -12   3  -1  140.89   10.80
  12  -3   1  141.39   10.90
  12  -3   1  145.89   10.00
 -13   3  -1    1.60    2.40
 -13   3  -1   -0.60    2.20
 -13   3  -1   -0.30    2.70
  13  -3   1    0.90    3.10
  13  -3   1   -0.40    2.00
 -14   3  -1  130.79    9.30
 -14   3  -1  126.89    8.90
 -14   3  -1  101.09    8.60
  14  -3   1  119.89    9.40
  14  -3   1  136.29    8.60
 -15   3  -1   10.00    2.10
 -15   3  -1    2.90    3.30
  15  -3   1    8.00    2.70
  15  -3   1    4.10    1.70
 -16   3  -1    2.70    1.60
  16  -3   1    3.70    1.60
  15   2  -1    1.00    1.70
  15   2  -1   -0.80    5.20
 -15  -2   1    0.10    1.80
 -15  -2   1    3.80    2.00
  14   2  -1    0.30    2.10
  14   2  -1   11.90    5.00
 -14  -2   1    4.40    2.40
 -14  -2   1    5.00    2.40
  13   2  -1    2.00    2.50
  13   2  -1    1.00    5.70
  13   2  -1    6.00    2.70
 -13  -2   1    4.80    2.80
  12   2  -1   61.69   11.20
  12   2  -1   66.99    6.10
  12   2  -1   69.79    7.40
  12   2  -1   76.19    7.30
 -12  -2   1   73.09    8.10
 -12  -2   1   65.79    7.40
  11   2  -1   33.40    5.00
  11   2  -1   25.00    4.30
  11   2  -1   26.20    3.70
  11   2  -1   27.40    7.20
  11   2  -1   25.60    4.30
  11   2  -1   26.30    4.30
 -11  -2   1   25.80    4.80
 -11  -2   1   27.40    6.00
 -11  -2   1   28.30    4.70
  10   2  -1   44.50    5.00
  10   2  -1   46.50    4.60
  10   2  -1   41.60    6.60
  10   2  -1   44.30    5.50
  10   2  -1   45.70    7.80
  10   2  -1   46.80    5.10
 -10  -2   1   49.00    7.50
 -10  -2   1   50.99    5.80
 -10  -2   1   54.19    6.70
   9   2  -1   35.20   13.30
   9   2  -1   36.10    3.90
   9   2  -1   31.20    4.10
   9   2  -1   29.20    3.80
   9   2  -1   35.10    4.00
  -9  -2   1   36.60    4.30
  -9  -2   1   26.60    4.60
  -9  -2   1   30.50    4.80
   8   2  -1  789.42   46.80
   8   2  -1  780.42   46.80
   8   2  -1  758.52   47.60
   8   2  -1  797.62   46.90
   8   2  -1  825.12   46.80
  -8  -2   1  846.62   46.80
   7   2  -1  106.69    7.00
   7   2  -1   97.39    7.00
   7   2  -1  100.39    7.60
   7   2  -1  108.99    7.10
   7   2  -1  110.69   10.90
  -7  -2   1  111.69    7.00
   6   2  -1 1794.12  112.09
   6   2  -1 1928.21  110.89
   6   2  -1 1773.02  111.19
   6   2  -1 1873.41  110.79
   6   2  -1 1967.70  110.79
   6   2  -1 2013.30  111.39
  -6  -2   1 2035.10  111.09
  -6  -2   1 1983.90  110.69
   5   2  -1  128.09    9.30
   5   2  -1  128.99    7.90
   5   2  -1  125.29    8.10
   5   2  -1  132.99    8.10
   5   2  -1  127.09    8.30
  -5  -2   1  128.29    8.20
  -5  -2   1  128.89    7.90
   4   2  -1 2600.04  142.29
   4   2  -1 2256.67  142.69
   4   2  -1 2504.65  142.09
   4   2  -1 2308.87  141.99
  -4  -2   1 2598.14  142.19
  -4  -2   1 2519.35  141.89
  -4  -2   1 2494.95  142.29
   3   2  -1   14.70    2.50
   3   2  -1   10.90    1.50
   3   2  -1   11.30    1.40
  -3  -2   1   10.80    1.50
  -3  -2   1   12.30    1.50
  -3  -2   1   12.60    1.20
   2   2  -1  204.68   12.60
   2   2  -1  229.28   13.00
   2   2  -1  214.48   12.70
  -2  -2   1  212.78   12.70
  -2  -2   1  207.18   12.60
  -2  -2   1  216.58   12.60
  -2  -2   1  210.38   12.40
   1   2  -1  105.89    6.40
   1   2  -1   98.99    6.00
   1   2  -1  101.19    6.10
  -1  -2   1  103.99    6.10
  -1  -2   1   98.79    5.80
  -1  -2   1   94.59    6.10
  -1  -2   1  101.59    6.00
   0   2  -1   40.60    2.40
   0  -2   1   39.40    2.80
   0  -2   1   36.60    2.60
   0  -2   1   43.70    2.50
  -1   2  -1  151.18    8.80
   1  -2   1  158.18    8.80
   1  -2   1  141.69    9.00
   1  -2   1  152.08    8.70
  -2   2  -1  347.87   19.60
  -2   2  -1  343.17   19.70
   2  -2   1  335.77   19.60
   2  -2   1  324.47   19.90
  -3   2  -1  303.47   16.90
  -3   2  -1  288.87   16.70
   3  -2   1  289.17   16.60
   3  -2   1  288.47   16.80
   3  -2   1  254.87   17.10
  -4   2  -1   13.00    1.90
   4  -2   1    9.10    1.10
   4  -2   1    6.80    1.70
   4  -2   1   13.90    1.50
  -5   2  -1    4.90    1.30
  -5   2  -1    5.60    1.00
   5  -2   1    5.40    1.20
   5  -2   1    4.80    0.90
   5  -2   1    6.60    1.10
   5  -2   1   10.10    2.40
  -6   2  -1   33.40    3.30
  -6   2  -1   40.90    3.10
   6  -2   1   49.00    4.60
   6  -2   1   36.80    3.30
   6  -2   1   39.60    3.00
   6  -2   1   34.80    3.30
   6  -2   1   39.20    2.90
  -7   2  -1   70.69    4.90
  -7   2  -1   62.69    5.00
   7  -2   1   69.29    4.70
   7  -2   1   59.59    6.60
   7  -2   1   70.99    5.00
   7  -2   1   76.79    5.40
   7  -2   1   73.69    5.30
  -8   2  -1 2742.03  149.99
  -8   2  -1 2489.45  149.79
  -8   2  -1 2540.05  149.79
   8  -2   1 2588.64  151.48
   8  -2   1 2565.74  149.69
   8  -2   1 2562.94  149.59
   8  -2   1 2649.83  149.69
   8  -2   1 2646.84  150.28
  -9   2  -1   22.80    3.30
  -9   2  -1   23.80    3.30
  -9   2  -1   23.60    3.50
  -9   2  -1   22.60    3.80
  -9   2  -1   30.70    5.80
   9  -2   1   27.10    5.60
   9  -2   1   25.10    3.60
   9  -2   1   25.10    3.30
   9  -2   1   22.40    2.70
   9  -2   1   23.20    3.50
 -10   2  -1 1757.72   99.79
 -10   2  -1 1665.83   99.79
 -10   2  -1 1700.13   99.39
 -10   2  -1 1813.12   99.69
  10  -2   1 1605.94   99.09
  10  -2   1 1732.23   99.19
  10  -2   1 1681.83   99.89
  10  -2   1 1714.33   99.09
  10  -2   1 1753.22   99.59
 -11   2  -1   40.20    5.20
 -11   2  -1   34.70    5.70
 -11   2  -1   29.80    5.10
  11  -2   1   32.20    4.80
  11  -2   1   23.40    3.80
  11  -2   1   28.70    4.00
  11  -2   1   33.10    5.00
  11  -2   1   33.10    4.30
 -12   2  -1  439.76   26.70
 -12   2  -1  419.36   26.90
 -12   2  -1  429.96   26.60
  12  -2   1  414.76   26.10
  12  -2   1  442.66   26.40
  12  -2   1  446.66   27.00
 -13   2  -1    0.70    2.80
 -13   2  -1    1.80    2.30
  13  -2   1    2.10    3.10
  13  -2   1    1.00    2.00
 -14   2  -1   34.50    5.50
 -14   2  -1   38.70    4.70
 -14   2  -1   45.10    4.80
  14  -2   1   36.10    4.20
  14  -2   1   41.20    5.70
 -15   2  -1    1.40    1.80
 -15   2  -1   -2.60    2.30
  15  -2   1   -0.80    1.50
  15  -2   1    1.50    2.70
  15   1  -1    6.70    2.00
  15   1  -1    0.80    4.50
 -15  -1   1    8.60    2.10
 -15  -1   1    7.40    2.30
  14   1  -1   17.10    5.30
  14   1  -1   15.60    2.80
 -14  -1   1   12.80    2.90
 -14  -1   1   11.20    2.60
  13   1  -1    0.50    2.50
  13   1  -1    2.30    2.30
  13   1  -1    4.20    4.80
 -13  -1   1    1.90    2.40
  12   1  -1   56.19    7.80
  12   1  -1   82.89    6.60
  12   1  -1   83.39   10.90
  12   1  -1   86.69    7.80
  12   1  -1   78.79    7.40
 -12  -1   1   90.09    8.30
 -12  -1   1   79.29    9.60
 -12  -1   1   91.49    7.90
  11   1  -1    4.60    6.10
  11   1  -1   -0.80    2.50
  11   1  -1   -1.70    3.40
  11   1  -1    2.20    2.40
  11   1  -1   -2.00    2.90
  11   1  -1    2.50    2.00
 -11  -1   1    0.30    3.40
 -11  -1   1    1.10    3.80
 -11  -1   1    2.60    3.20
  10   1  -1  480.15   29.40
  10   1  -1  483.25   29.30
  10   1  -1  497.75   31.40
  10   1  -1  508.55   30.00
  10   1  -1  516.15   29.40
 -10  -1   1  461.15   30.00
 -10  -1   1  495.95   29.90
 -10  -1   1  477.35   29.40
   9   1  -1   58.59    5.10
   9   1  -1   65.69    5.00
   9   1  -1   49.80    6.60
   9   1  -1   58.89    4.80
  -9  -1   1   63.29    7.40
  -9  -1   1   58.39    6.30
  -9  -1   1   59.59    5.10
   8   1  -1 1383.06   78.59
   8   1  -1 1376.66   78.69
   8   1  -1 1294.47   78.59
   8   1  -1 1324.27   79.29
   8   1  -1 1355.66   78.69
  -8  -1   1 1407.66   78.69
   7   1  -1    9.00    1.60
   7   1  -1   10.50    2.00
   7   1  -1   11.10    1.70
   7   1  -1   16.20    4.30
   7   1  -1   10.10    2.20
   7   1  -1   15.70    2.00
  -7  -1   1   11.10    1.80
   6   1  -1   19.60    2.30
   6   1  -1   20.80    2.10
   6   1  -1   17.50    2.00
   6   1  -1   17.50    2.50
   6   1  -1   12.10    3.20
  -6  -1   1   20.30    2.00
   5   1  -1    3.60    2.00
   5   1  -1    1.10    1.10
   5   1  -1    4.70    1.00
   5   1  -1    3.40    0.90
   5   1  -1    2.50    1.00
  -5  -1   1    2.40    0.90
  -5  -1   1    3.00    0.80
   4   1  -1   70.29    4.70
   4   1  -1   67.79    5.50
   4   1  -1   82.39    5.00
   4   1  -1   74.69    4.70
  -4  -1   1   73.19    4.70
  -4  -1   1   74.39    4.80
  -4  -1   1   79.59    5.10
   3   1  -1   33.30    2.60
   3   1  -1   40.70    2.70
  -3  -1   1   39.30    2.70
  -3  -1   1   35.90    2.60
  -3  -1   1   36.40    2.40
   2   1  -1 3100.69  187.48
   2   1  -1 3331.17  187.18
  -2  -1   1 3350.86  187.08
   1   1  -1  280.67   15.90
   1   1  -1  279.37   16.10
   1   1  -1  261.97   16.00
  -1  -1   1  281.27   16.10
  -1  -1   1  270.77   15.90
  -1  -1   1  288.57   16.00
  -1  -1   1  273.37   16.10
   0   1  -1 2994.20  155.38
   0   1  -1 2680.03  155.28
   0  -1   1 2447.56  155.38
  -1   1  -1  456.45   24.90
  -1   1  -1  464.35   25.00
   1  -1   1  437.76   24.80
   1  -1   1  388.76   25.10
   1  -1   1  414.26   24.90
  -3   1  -1   79.69    4.80
  -3   1  -1   83.59    5.10
   3  -1   1   77.59    4.70
   3  -1   1   67.79    5.30
   3  -1   1   75.19    4.80
   3  -1   1   85.19    5.00
  -4   1  -1  518.55   29.30
  -4   1  -1  525.85   29.60
   4  -1   1  462.05   29.90
   4  -1   1  490.45   29.30
   4  -1   1  501.85   29.20
   4  -1   1  528.45   29.50
  -5   1  -1    2.10    1.10
  -5   1  -1    2.30    0.90
   5  -1   1    2.70    1.00
   5  -1   1    2.20    0.70
   5  -1   1    2.50    1.60
   5  -1   1    1.10    0.70
  -6   1  -1  345.77   19.50
   6  -1   1  342.17   19.80
   6  -1   1  333.97   19.40
   6  -1   1  278.67   20.40
   6  -1   1  340.07   19.50
   6  -1   1  330.27   19.30
  -7   1  -1   46.30    3.70
  -7   1  -1   41.10    4.00
  -7   1  -1   43.60    4.80
   7  -1   1   48.20    3.40
   7  -1   1   46.90    3.60
   7  -1   1   49.20    5.70
   7  -1   1   45.20    3.80
   7  -1   1   43.90    4.20
   7  -1   1   43.10    4.00
  -8   1  -1   97.59    6.70
  -8   1  -1   83.59    7.20
  -8   1  -1   93.29    7.00
   8  -1   1   98.49    6.60
   8  -1   1  104.29    7.30
   8  -1   1   91.29    6.30
   8  -1   1   92.89    6.70
   8  -1   1  106.49    6.70
  -9   1  -1   28.10    5.20
  -9   1  -1   35.90    5.70
  -9   1  -1   22.30    3.80
  -9   1  -1   22.60    3.60
  -9   1  -1   33.30    6.00
   9  -1   1   26.70    3.70
   9  -1   1   31.10    4.00
   9  -1   1   25.80    3.00
   9  -1   1   30.80    5.20
   9  -1   1   24.90    3.40
   9  -1   1   30.20    6.30
   9  -1   1   24.20    3.60
 -10   1  -1  187.28   12.70
 -10   1  -1  162.78   12.40
 -10   1  -1  182.08   12.00
  10  -1   1  175.28   11.60
  10  -1   1  191.38   12.20
  10  -1   1  139.99   21.10
  10  -1   1  184.98   13.40
  10  -1   1  190.68   11.40
  10  -1   1  167.18   11.30
 -11   1  -1    1.00    3.40
 -11   1  -1    1.80    3.20
 -11   1  -1    3.80    2.90
  11  -1   1    3.50    2.50
  11  -1   1    9.60    4.00
  11  -1   1    3.30    2.20
  11  -1   1    5.50    2.70
  11  -1   1   11.70    3.50
 -12   1  -1  347.57   24.80
 -12   1  -1  426.76   24.70
 -12   1  -1  422.56   24.70
  12  -1   1  408.56   25.00
  12  -1   1  411.36   24.30
  12  -1   1  339.87   24.30
 -13   1  -1    7.50    3.20
 -13   1  -1    9.20    2.70
  13  -1   1   10.60    2.60
  13  -1   1   12.50    3.60
 -14   1  -1  252.67   15.00
 -14   1  -1  197.98   14.50
  14  -1   1  255.97   15.60
  14  -1   1  217.48   14.40
 -15   1  -1    1.90    2.10
 -15   1  -1    3.20    1.90
  15  -1   1    1.70    1.50
  15  -1   1    1.90    2.80
  15   0  -1   -2.40    1.60
  15   0  -1   -3.40    4.10
 -15   0   1    0.60    2.00
 -15   0   1    0.10    1.80
  14   0  -1  232.38   16.60
  14   0  -1  243.78   15.00
 -14   0   1  221.48   15.00
  13   0  -1    3.80    2.10
  13   0  -1    0.30    3.60
  13   0  -1    0.90    4.40
  13   0  -1    3.70    2.30
 -13   0   1    2.90    2.50
 -13   0   1    3.20    3.80
  12   0  -1  309.97   20.70
  12   0  -1  357.96   21.40
  12   0  -1  328.17   21.00
  12   0  -1  348.97   20.60
  12   0  -1  368.56   22.80
 -12   0   1  336.47   22.40
 -12   0   1  325.47   21.30
 -12   0   1  372.26   21.60
 -12   0   1  293.87   21.40
  11   0  -1    0.40    2.10
  11   0  -1   -2.70    2.80
  11   0  -1    0.90    2.20
  11   0  -1    4.70    5.60
  11   0  -1    2.50    1.80
 -11   0   1   -0.60    3.00
 -11   0   1   -0.90    3.40
 -11   0   1    0.90    2.70
  10   0  -1  272.17   19.60
  10   0  -1  270.37   17.30
  10   0  -1  276.77   16.60
  10   0  -1  280.77   16.50
  10   0  -1  253.77   16.50
  10   0  -1  252.57   16.60
 -10   0   1  254.17   17.40
 -10   0   1  275.97   17.50
 -10   0   1  274.67   16.70
   9   0  -1    1.50    1.40
   9   0  -1    1.90    1.60
   9   0  -1    2.70    1.50
   9   0  -1   -2.10    2.90
   9   0  -1    0.80    1.40
  -9   0   1    0.50    1.60
  -9   0   1   -0.10    3.20
   8   0  -1  364.86   21.70
   8   0  -1  358.46   21.80
   8   0  -1  360.36   22.40
   8   0  -1  362.76   21.70
   8   0  -1  359.56   21.70
  -8   0   1  382.16   21.80
   7   0  -1    1.20    1.60
   7   0  -1    1.60    1.10
   7   0  -1    5.30    3.40
   7   0  -1    2.50    1.10
   7   0  -1    2.60    1.20
   7   0  -1    1.10    1.40
  -7   0   1    4.30    1.20
   6   0  -1 1082.69   64.09
   6   0  -1 1068.69   64.09
   6   0  -1 1089.69   64.09
   6   0  -1 1176.18   64.59
  -6   0   1 1129.39   64.19
   5   0  -1    9.60    1.40
   5   0  -1    8.50    1.60
   5   0  -1   12.80    2.80
   5   0  -1   11.10    1.40
   5   0  -1   10.10    1.40
  -5   0   1    9.90    1.70
  -5   0   1   10.60    1.40
   4   0  -1   31.80    2.30
   4   0  -1   27.50    2.50
   4   0  -1   37.10    2.40
  -4   0   1   26.20    2.60
  -4   0   1   39.50    2.40
   3   0  -1   26.80    2.00
   3   0  -1   22.90    1.80
   3   0  -1   23.40    1.80
  -3   0   1   27.90    2.00
  -3   0   1   23.20    1.80
   2   0  -1  212.08   12.50
   2   0  -1  224.88   12.60
   2   0  -1  213.28   12.50
  -2   0   1  218.48   12.60
  -2   0   1  210.08   12.50
   1   0  -1  738.73   43.50
   1   0  -1  768.72   43.60
  -1   0   1  786.92   43.50
  -1   0   1  763.42   43.60
  -1   0   1  755.32   43.60
  -1   0   1  720.23   43.60
  -1   0   1  772.42   43.60
   0   0  -1   68.79    3.80
   0   0  -1   58.69    3.70
   0   0   1   64.49    3.90
   0   0   1   69.29    3.80
   0   0   1   66.79    3.80
   0   0   1   57.89    3.80
  -1   0  -1   34.00    2.00
  -1   0  -1   36.70    2.00
  -1   0  -1   32.70    2.00
   1   0   1   28.90    1.90
   1   0   1   30.50    2.00
   1   0   1   29.80    2.00
   1   0   1   28.50    2.20
  -2   0  -1   33.20    2.20
  -2   0  -1   31.50    2.00
  -2   0  -1   30.10    2.10
   2   0   1   28.90    2.10
   2   0   1   27.90    1.90
   2   0   1   32.20    2.10
  -3   0  -1   82.19    5.20
  -3   0  -1   88.19    5.40
  -3   0  -1   83.89    5.20
   3   0   1   83.69    5.20
   3   0   1   80.49    5.00
   3   0   1   87.89    5.30
   3   0   1   79.09    5.70
  -4   0  -1  470.45   25.40
  -4   0  -1  437.76   25.10
  -4   0  -1  429.66   25.10
   4   0   1  365.26   25.60
   4   0   1  413.66   25.00
   4   0   1  433.26   25.10
   4   0   1  460.15   25.30
  -5   0  -1    0.40    0.90
  -5   0  -1    1.40    0.90
  -5   0  -1    0.60    1.20
   5   0   1    2.10    1.20
   5   0   1    1.50    0.90
   5   0   1    0.50    1.60
   5   0   1    1.40    0.70
   5   0   1    0.70    0.80
  -6   0  -1  489.85   27.70
  -6   0  -1  474.75   27.80
   6   0   1  472.05   27.50
   6   0   1  465.75   27.60
   6   0   1  463.45   27.70
   6   0   1  499.25   28.10
   6   0   1  433.06   28.70
  -7   0  -1   21.80    3.30
  -7   0  -1   17.00    2.70
  -7   0  -1   22.10    2.70
   7   0   1   28.00    2.60
   7   0   1   15.00    2.30
   7   0   1   16.50    4.00
   7   0   1   21.50    2.30
   7   0   1   22.00    3.20
   7   0   1   22.80    3.00
  -8   0  -1  170.18   11.40
  -8   0  -1  181.28   11.10
  -8   0  -1  170.48   11.30
   8   0   1  159.08   10.90
   8   0   1  179.68   11.00
   8   0   1  176.88   11.00
   8   0   1  186.48   11.80
   8   0   1  172.08   10.70
   8   0   1  157.58   13.30
  -9   0  -1   26.40    3.90
  -9   0  -1   25.90    6.10
  -9   0  -1   21.90    4.40
  -9   0  -1   28.00    4.30
  -9   0  -1   22.40    3.70
   9   0   1   25.10    3.10
   9   0   1   26.90    4.00
   9   0   1   18.60    6.50
   9   0   1   25.50    4.00
   9   0   1   23.10    3.40
   9   0   1   24.80    5.20
   9   0   1   23.80    2.90
 -10   0  -1   81.89    8.10
 -10   0  -1  116.49    8.60
 -10   0  -1   99.99    7.50
  10   0   1   85.69    7.30
  10   0   1   94.69    6.90
  10   0   1   87.19    7.90
  10   0   1   85.89    6.80
  10   0   1   82.59    7.10
  10   0   1   89.49    9.40
 -11   0  -1    7.10    3.40
 -11   0  -1   10.80    4.00
 -11   0  -1    2.10    3.40
  11   0   1   15.80    4.80
  11   0   1    4.10    3.00
  11   0   1    7.50    2.90
  11   0   1    3.30    2.50
 -12   0  -1  722.53   42.90
 -12   0  -1  716.43   42.90
  12   0   1  704.23   43.20
  12   0   1  709.13   42.50
 -13   0  -1   21.10    3.60
 -13   0  -1    6.40    3.30
  13   0   1   15.30    4.00
  13   0   1    9.70    2.60
 -14   0  -1  621.74   36.70
 -14   0  -1  544.75   36.30
  14   0   1  656.43   36.40
  14   0   1  632.44   37.20
 -15   0  -1    3.90    2.10
 -15   0  -1    5.40    2.00
  15   0   1    4.30    3.00
  15   0   1    5.10    1.60
  16  -1  -1    8.90    1.70
 -16   1   1    9.40    2.00
 -16   1   1   11.20    2.30
  15  -1  -1    5.20    1.90
  15  -1  -1    5.30    4.10
 -15   1   1    4.50    2.00
 -15   1   1    0.20    2.10
  14  -1  -1   10.60    4.50
  14  -1  -1    9.80    2.40
  14  -1  -1   12.90    3.40
 -14   1   1   13.50    2.80
 -14   1   1   12.70    2.80
  13  -1  -1    3.50    4.10
  13  -1  -1    6.30    2.50
  13  -1  -1    3.30    2.10
  13  -1  -1    7.30    3.40
 -13   1   1    2.90    3.40
 -13   1   1    3.90    2.50
  12  -1  -1   64.39    6.10
  12  -1  -1   75.19    6.60
  12  -1  -1   68.39    8.50
  12  -1  -1   71.89    5.70
  12  -1  -1   63.69    6.30
 -12   1   1   78.39    7.40
 -12   1   1   66.79    6.60
 -12   1   1   68.39    8.10
 -12   1   1   69.99    7.50
  11  -1  -1    0.50    1.70
  11  -1  -1   -0.40    1.90
  11  -1  -1    1.30    2.00
  11  -1  -1    5.00    2.70
  11  -1  -1    7.90    5.00
 -11   1   1   -2.30    2.60
 -11   1   1   -2.70    3.10
 -11   1   1    5.40    2.70
  10  -1  -1  128.09   10.20
  10  -1  -1  137.49    9.10
  10  -1  -1  134.89    9.10
  10  -1  -1  126.09   12.80
  10  -1  -1  142.69    9.10
 -10   1   1  143.69   10.10
 -10   1   1  130.09   10.40
 -10   1   1  146.59    9.40
   9  -1  -1  100.89    6.80
   9  -1  -1   98.89    6.80
   9  -1  -1   99.89    7.90
   9  -1  -1   99.29    8.60
   9  -1  -1   96.29    6.90
   9  -1  -1  103.99    6.80
  -9   1   1  103.99    7.00
  -9   1   1   93.49    9.30
   8  -1  -1  432.76   26.80
   8  -1  -1  453.45   26.80
   8  -1  -1  483.85   27.50
   8  -1  -1  472.45   26.90
   8  -1  -1  413.96   28.80
   8  -1  -1  450.75   26.90
  -8   1   1  480.15   27.00
   7  -1  -1   12.60    1.60
   7  -1  -1    5.30    3.00
   7  -1  -1    7.50    1.70
   7  -1  -1   10.70    1.50
   7  -1  -1    5.90    1.60
   7  -1  -1    9.40    1.60
  -7   1   1    8.30    1.40
   6  -1  -1 9999.00  574.94
   5  -1  -1   33.20    2.40
   5  -1  -1   33.30    2.70
   5  -1  -1   35.60    2.50
   5  -1  -1   30.90    3.70
   5  -1  -1   35.50    2.80
  -5   1   1   33.90    2.50
  -5   1   1   31.30    3.10
   3  -1  -1   77.79    4.80
   3  -1  -1   89.59    5.40
   3  -1  -1   76.79    5.00
   3  -1  -1   79.19    4.90
  -3   1   1   78.09    5.00
  -3   1   1   81.99    4.90
   2  -1  -1 3579.84  207.98
   2  -1  -1 3660.23  207.68
   1  -1  -1  138.89    8.10
   1  -1  -1  149.29    8.10
  -1   1   1  124.39    8.00
  -1   1   1  140.79    8.10
  -1   1   1  141.19    8.20
  -1   1   1  142.09    8.10
   0   1   1 3870.61  223.08
   0   1   1 3906.81  223.08
  -1  -1  -1  390.16   22.40
  -1  -1  -1  414.96   22.40
   1   1   1  376.76   22.40
   1   1   1  388.06   22.40
   1   1   1  362.86   22.60
  -2  -1  -1  250.37   14.40
  -2  -1  -1  236.58   14.40
  -2  -1  -1  250.77   14.30
   2   1   1  248.68   14.40
   2   1   1  242.58   14.30
   2   1   1  239.08   14.20
   2   1   1  245.18   14.70
  -3  -1  -1   36.60    2.70
  -3  -1  -1   36.70    2.60
  -3  -1  -1   39.40    2.90
   3   1   1   36.60    2.50
   3   1   1   35.60    2.70
   3   1   1   39.60    2.80
   3   1   1   36.70    3.30
  -4  -1  -1  278.07   16.30
  -4  -1  -1  280.47   16.40
  -4  -1  -1  289.27   16.60
   4   1   1  250.27   16.90
   4   1   1  269.57   16.10
   4   1   1  290.57   16.50
   4   1   1  270.47   16.30
  -5  -1  -1    0.10    0.90
  -5  -1  -1    1.40    1.00
  -5  -1  -1    0.60    1.30
   5   1   1    0.30    1.90
   5   1   1    1.70    0.90
   5   1   1    1.30    0.80
   5   1   1    0.70    1.30
   5   1   1    1.30    1.10
  -6  -1  -1    8.80    1.70
  -6  -1  -1    3.80    1.80
  -6  -1  -1    8.00    1.60
   6   1   1    7.80    3.00
   6   1   1    4.40    1.30
   6   1   1    6.20    1.70
   6   1   1    4.70    1.60
   6   1   1    9.40    1.40
  -7  -1  -1   69.89    6.20
  -7  -1  -1   80.39    5.40
  -7  -1  -1   73.09    6.00
   7   1   1   73.69    7.80
   7   1   1   64.99    5.50
   7   1   1   70.99    5.60
   7   1   1   72.79    5.10
   7   1   1   71.59    5.90
   7   1   1   79.29    5.40
  -8  -1  -1  131.29   10.00
  -8  -1  -1  158.18    9.70
  -8  -1  -1  134.19   10.00
  -8  -1  -1  145.29   11.30
   8   1   1  139.29    9.50
   8   1   1  148.69    9.40
   8   1   1  153.98   12.90
   8   1   1  151.48    9.30
   8   1   1  132.59   10.40
   8   1   1  142.39    9.50
  -9  -1  -1   17.10    4.70
  -9  -1  -1   10.30    3.90
  -9  -1  -1   18.30    3.30
  -9  -1  -1   17.70    4.20
   9   1   1   21.30    3.70
   9   1   1   13.70    2.60
   9   1   1   21.90    7.40
   9   1   1   19.10    2.80
   9   1   1   24.70    3.30
   9   1   1   17.30    2.80
   9   1   1   14.30    5.20
 -10  -1  -1  457.95   27.80
 -10  -1  -1  473.25   27.90
 -10  -1  -1  456.55   27.30
  10   1   1  395.96   26.80
  10   1   1  441.86   26.70
  10   1   1  465.35   28.40
  10   1   1  446.86   26.60
  10   1   1  424.36   27.00
  10   1   1  449.16   27.40
 -11  -1  -1   31.00    5.60
 -11  -1  -1   39.20    7.20
 -11  -1  -1   62.99    7.00
  11   1   1   45.60    5.30
  11   1   1   43.70    6.00
  11   1   1   45.20    8.40
  11   1   1   49.20    6.20
 -12  -1  -1  208.18   16.00
 -12  -1  -1  254.57   16.10
  12   1   1  265.77   17.10
  12   1   1  207.48   15.30
 -13  -1  -1    0.90    2.70
 -13  -1  -1   -1.00    3.10
  13   1   1    1.80    2.20
  13   1   1    5.70    3.80
  14   1   1   69.79    5.80
  14   1   1   73.59    7.80
 -15  -1  -1    2.70    1.80
 -15  -1  -1    1.80    1.80
  15   1   1    1.80    1.50
  15   1   1    4.80    2.90
  16  -2  -1   42.30    3.80
 -16   2   1   39.80    3.90
  15  -2  -1    0.80    3.70
  15  -2  -1   -0.10    1.70
 -15   2   1    0.60    1.80
 -15   2   1    0.00    2.00
  14  -2  -1   81.89    6.90
  14  -2  -1   93.49    9.20
 -14   2   1   87.49    7.10
 -14   2   1   97.59    7.20
  13  -2  -1    0.80    2.00
  13  -2  -1   -4.00    2.90
  13  -2  -1    0.80    1.90
  13  -2  -1   -5.60    3.80
 -13   2   1    3.20    2.40
 -13   2   1    1.00    3.20
 -13   2   1   -0.70    2.10
  12  -2  -1   56.49    5.40
  12  -2  -1   49.70    5.50
  12  -2  -1   54.89    8.20
  12  -2  -1   63.89    5.10
  12  -2  -1   63.59    5.90
 -12   2   1   58.49    7.10
 -12   2   1   46.30    6.70
 -12   2   1   57.99    6.20
 -12   2   1   60.59    6.00
  11  -2  -1    2.60    2.60
  11  -2  -1   -2.20    4.50
  11  -2  -1   -1.00    1.80
  11  -2  -1    2.30    1.60
  11  -2  -1    1.70    1.80
 -11   2   1    0.90    2.60
 -11   2   1    4.50    2.30
 -11   2   1    3.30    2.90
  10  -2  -1   16.10    3.40
  10  -2  -1   24.20    2.90
  10  -2  -1   34.80    5.90
  10  -2  -1   26.80    3.30
  10  -2  -1   16.30    2.60
 -10   2   1   30.00    5.00
 -10   2   1   22.50    3.70
 -10   2   1   22.00    3.40
   9  -2  -1   10.00    1.90
   9  -2  -1   14.90    3.00
   9  -2  -1    9.00    1.70
   9  -2  -1   11.40    1.80
  -9   2   1   11.10    2.00
   8  -2  -1   20.50    3.20
   8  -2  -1   30.90    3.30
   8  -2  -1   18.70    4.60
   8  -2  -1   27.50    2.60
   8  -2  -1   30.00    2.90
  -8   2   1   24.20    2.70
   7  -2  -1   53.59    3.80
   7  -2  -1   54.39    3.60
   7  -2  -1   42.70    5.60
   7  -2  -1   53.09    4.10
   7  -2  -1   34.70    4.60
  -7   2   1   50.69    3.70
   6  -2  -1   80.69    4.90
   6  -2  -1   63.79    4.50
   6  -2  -1   69.79    4.70
  -6   2   1   69.89    4.70
   5  -2  -1    8.90    1.30
   5  -2  -1    6.00    0.90
   5  -2  -1    3.90    1.70
   5  -2  -1    6.20    1.30
  -5   2   1    6.80    1.40
  -5   2   1    7.20    1.20
   4  -2  -1   18.40    1.50
   4  -2  -1   13.70    1.50
  -4   2   1   20.70    1.60
  -4   2   1   13.50    1.80
   3  -2  -1   23.80    2.10
   3  -2  -1   17.50    1.50
   3  -2  -1   19.70    1.50
  -3   2   1   18.30    1.50
  -3   2   1   16.80    1.60
   2  -2  -1  244.48   13.90
   2  -2  -1  218.78   14.20
  -2   2   1  262.57   13.90
  -2   2   1  236.48   13.90
  -2   2   1  232.28   14.00
   1  -2  -1  333.37   19.70
   1  -2  -1  345.37   19.60
  -1   2   1  325.97   19.60
  -1   2   1  356.16   19.70
   0  -2  -1  805.82   49.20
   0  -2  -1  853.41   49.30
   0  -2  -1  880.11   49.30
   0   2   1  835.42   49.30
   0   2   1  952.10   49.40
   0   2   1  778.02   49.60
   0   2   1  886.81   49.30
  -1  -2  -1   18.90    1.50
  -1  -2  -1   18.80    1.90
   1   2   1   20.00    1.60
   1   2   1   18.50    1.50
  -2  -2  -1 1159.78   64.19
  -2  -2  -1 1158.88   63.99
  -2  -2  -1 1106.39   64.09
   2   2   1 1078.09   64.09
   2   2   1 1066.19   64.49
   2   2   1 1099.49   64.19
  -3  -2  -1    5.90    1.20
  -3  -2  -1    7.50    1.30
  -3  -2  -1    7.60    1.20
   3   2   1    6.10    1.80
   3   2   1    3.50    0.90
   3   2   1    6.50    1.30
  -4  -2  -1  591.44   36.20
  -4  -2  -1  655.33   36.20
  -4  -2  -1  667.03   36.40
  -4  -2  -1  638.04   36.60
   4   2   1  620.34   37.10
   4   2   1  567.84   36.10
   4   2   1  621.34   36.20
   4   2   1  599.64   36.00
   4   2   1  636.44   36.50
  -5  -2  -1   66.19    4.60
  -5  -2  -1   61.99    5.10
  -5  -2  -1   66.49    4.90
   5   2   1   65.39    4.80
   5   2   1   65.79    4.40
   5   2   1   63.99    6.10
   5   2   1   67.09    4.70
   5   2   1   68.49    5.00
  -6  -2  -1  826.22   45.50
  -6  -2  -1  763.62   45.30
  -6  -2  -1  800.42   45.30
   6   2   1  807.82   45.30
   6   2   1  761.72   46.80
   6   2   1  756.12   45.20
   6   2   1  783.82   45.70
   6   2   1  758.92   45.00
   6   2   1  719.33   45.20
  -7  -2  -1   36.40    4.00
  -7  -2  -1   31.90    3.60
  -7  -2  -1   29.40    3.80
  -7  -2  -1   30.50    4.90
   7   2   1   31.70    4.30
   7   2   1   30.50    3.70
   7   2   1   36.20    3.80
   7   2   1   28.50    3.00
   7   2   1   30.00    3.40
   7   2   1   27.60    7.40
  -8  -2  -1  839.52   57.39
  -8  -2  -1  951.90   57.99
  -8  -2  -1 1037.90   57.29
  -8  -2  -1 1012.70   57.89
  -8  -2  -1  897.51   57.09
   8   2   1  922.61   59.79
   8   2   1 1037.10   57.39
   8   2   1 1030.30   57.09
   8   2   1 1001.10   56.99
   8   2   1  959.20   56.99
   8   2   1 1023.00   57.69
   8   2   1 1024.80   58.69
  -9  -2  -1   68.29    7.70
  -9  -2  -1   59.09    6.30
  -9  -2  -1   61.09    7.80
   9   2   1   52.09    6.70
   9   2   1   52.39    5.90
   9   2   1   58.59    5.40
   9   2   1   61.89    5.60
   9   2   1   71.09    9.60
   9   2   1   59.09    5.70
 -10  -2  -1  797.12   44.70
 -10  -2  -1  741.53   44.50
 -10  -2  -1  729.63   43.90
  10   2   1  740.93   45.10
  10   2   1  698.03   43.50
  10   2   1  714.83   43.50
  10   2   1  774.32   44.20
  10   2   1  723.13   43.30
  10   2   1  718.33   43.90
 -11  -2  -1   28.70    4.70
 -11  -2  -1   18.20    6.00
 -11  -2  -1   22.90    4.60
  11   2   1   21.50    3.50
  11   2   1   19.40    4.90
  11   2   1   29.50    5.40
  11   2   1   30.60    6.10
 -12  -2  -1  452.55   30.40
  12   2   1  539.25   30.30
  12   2   1  490.35   31.40
 -13  -2  -1    4.90    3.10
 -13  -2  -1    2.20    2.70
  13   2   1    7.70    4.10
  13   2   1    2.50    2.20
 -14  -2  -1  110.99    8.10
  14   2   1   84.69    8.80
  14   2   1  119.89    7.50
  16  -3  -1    8.50    1.70
  16  -3  -1   11.80    3.70
 -16   3   1    6.90    1.80
  15  -3  -1    6.10    3.60
  15  -3  -1    3.60    1.70
 -15   3   1    2.60    1.90
 -15   3   1    4.50    2.30
  14  -3  -1   13.80    3.00
  14  -3  -1   14.70    4.00
  14  -3  -1   24.00    3.60
 -14   3   1   15.70    2.80
 -14   3   1    5.00    4.10
 -14   3   1   21.60    3.70
  13  -3  -1   13.20    3.10
  13  -3  -1    9.90    3.90
  13  -3  -1   11.00    2.40
  13  -3  -1   14.50    2.40
 -13   3   1   11.00    3.30
 -13   3   1   13.30    2.80
 -13   3   1    8.30    2.60
  12  -3  -1  340.37   20.20
  12  -3  -1  307.07   21.10
  12  -3  -1  330.27   20.00
  12  -3  -1  334.97   19.90
 -12   3   1  353.76   20.70
 -12   3   1  311.07   20.60
 -12   3   1  331.67   20.60
 -12   3   1  341.27   21.70
 -12   3   1  305.07   20.30
  11  -3  -1    0.10    1.60
  11  -3  -1   -0.80    1.60
  11  -3  -1    0.70    4.20
  11  -3  -1   -2.10    1.80
  11  -3  -1   -0.30    2.40
 -11   3   1   -0.10    2.50
 -11   3   1    1.70    2.00
 -11   3   1   -0.10    3.00
  10  -3  -1 2235.48  128.89
  10  -3  -1 2354.56  129.09
  10  -3  -1 2267.87  129.39
  10  -3  -1 2237.78  128.99
  10  -3  -1 2171.98  129.79
 -10   3   1 2121.09  129.19
 -10   3   1 2330.57  129.29
 -10   3   1 2152.78  129.49
   9  -3  -1   17.00    2.30
   9  -3  -1   13.60    2.10
   9  -3  -1   21.90    3.20
   9  -3  -1   20.70    2.80
  -9   3   1   17.40    2.60
   8  -3  -1  760.92   43.70
   8  -3  -1  772.62   43.20
   8  -3  -1  727.13   43.20
   8  -3  -1  739.13   43.20
   8  -3  -1  712.93   44.90
  -8   3   1  732.53   43.30
   7  -3  -1   42.50    3.00
   7  -3  -1   37.60    5.30
   7  -3  -1   36.40    3.70
   7  -3  -1   37.90    3.40
   7  -3  -1   37.60    3.20
  -7   3   1   33.50    3.00
   6  -3  -1 5145.69  315.67
   6  -3  -1 5815.92  314.77
   5  -3  -1   18.40    2.80
   5  -3  -1   21.00    1.80
   5  -3  -1   20.30    2.20
   5  -3  -1   19.70    1.90
  -5   3   1   23.30    2.60
  -5   3   1   22.90    1.90
   4  -3  -1   52.79    4.40
   4  -3  -1   59.39    3.80
  -4   3   1   58.19    3.90
  -4   3   1   70.69    4.20
   3  -3  -1    2.30    1.10
   3  -3  -1    2.00    0.50
  -3   3   1    0.90    0.60
  -3   3   1    0.90    0.60
  -3   3   1    1.20    0.50
   2  -3  -1 1294.47   75.39
   2  -3  -1 1366.56   75.39
  -2   3   1 1343.97   75.39
  -2   3   1 1280.67   75.49
  -2   3   1 1297.57   75.39
  -2   3   1 1282.97   75.39
   1  -3  -1   23.70    1.60
   1  -3  -1   26.40    1.90
  -1   3   1   18.90    2.30
  -1   3   1   23.80    1.70
  -1   3   1   25.00    1.80
   0  -3  -1 1520.15   83.49
   0  -3  -1 1411.06   83.19
   0   3   1 1400.16   83.89
   0   3   1 1419.76   83.39
   0   3   1 1495.15   83.39
  -1  -3  -1  605.84   35.80
  -1  -3  -1  657.53   36.00
   1   3   1  593.54   35.80
   1   3   1  621.84   36.40
   1   3   1  615.64   35.90
  -2  -3  -1 3784.62  220.68
  -2  -3  -1 3806.62  220.58
  -2  -3  -1 3918.01  220.78
   2   3   1 3934.71  220.68
   2   3   1 3726.33  221.28
   2   3   1 3868.21  220.68
  -3  -3  -1    1.60    1.10
  -3  -3  -1   -1.20    1.40
  -3  -3  -1    3.00    1.30
  -3  -3  -1    2.60    0.90
   3   3   1    2.00    1.00
   3   3   1    1.60    0.80
   3   3   1    2.30    2.00
  -4  -3  -1  595.74   33.80
  -4  -3  -1  617.24   34.20
  -4  -3  -1  549.54   33.90
   4   3   1  568.84   33.70
   4   3   1  585.44   35.10
   4   3   1  604.44   34.00
   4   3   1  547.05   33.80
   4   3   1  574.24   34.20
  -5  -3  -1   11.40    1.90
  -5  -3  -1   10.30    2.20
  -5  -3  -1   11.70    2.10
   5   3   1   10.60    2.10
   5   3   1   10.70    1.90
   5   3   1   13.50    1.90
   5   3   1   17.90    4.70
   5   3   1   16.00    2.10
  -6  -3  -1  206.58   13.30
  -6  -3  -1  183.18   13.30
  -6  -3  -1  226.48   13.60
  -6  -3  -1  222.58   13.00
   6   3   1  225.28   13.20
   6   3   1  199.58   13.50
   6   3   1  201.88   13.00
   6   3   1  218.28   15.50
   6   3   1  208.38   13.10
   6   3   1  203.28   12.70
  -7  -3  -1    0.70    2.20
  -7  -3  -1    1.20    2.10
  -7  -3  -1    2.10    3.00
  -7  -3  -1   -1.10    3.30
   7   3   1    2.80    1.70
   7   3   1   -2.10    1.60
   7   3   1    0.90    2.80
   7   3   1    0.40    1.90
   7   3   1    3.70    2.00
   7   3   1   -0.60    4.00
   7   3   1   -0.80    5.30
  -8  -3  -1  518.85   31.80
  -8  -3  -1  496.95   31.40
  -8  -3  -1  508.75   30.40
   8   3   1  477.15   30.30
   8   3   1  527.75   32.20
   8   3   1  499.45   30.10
   8   3   1  505.75   30.20
   8   3   1  498.55   30.50
   8   3   1  537.75   35.40
   8   3   1  511.95   31.00
  -9  -3  -1  104.59    9.10
  -9  -3  -1  119.89   10.40
  -9  -3  -1  100.19   10.00
   9   3   1  103.79    8.70
   9   3   1  105.89    8.10
   9   3   1  119.19    8.60
   9   3   1  101.89    8.10
   9   3   1  101.79   11.80
 -10  -3  -1  174.68   12.40
 -10  -3  -1  135.99   11.90
 -10  -3  -1  132.99   12.40
  10   3   1  137.19   13.80
  10   3   1  153.58   10.40
  10   3   1  147.99   11.20
  10   3   1  132.39   11.20
  10   3   1  162.28   11.40
 -11  -3  -1   37.50    6.90
 -11  -3  -1   26.90    5.00
  11   3   1   51.59    9.10
  11   3   1   48.00    6.20
 -12  -3  -1    8.80    3.70
 -12  -3  -1    6.30    3.70
  12   3   1    7.60    2.80
  12   3   1    7.60    5.10
 -13  -3  -1    1.30    2.70
 -13  -3  -1   -3.00    3.10
  13   3   1   -1.80    2.00
  13   3   1    1.80    4.00
 -14  -3  -1   70.29    5.40
  14   3   1   50.09    6.20
  14   3   1   56.99    4.80
  16  -4  -1  457.85   26.80
  16  -4  -1  426.46   26.00
 -16   4   1  438.86   26.20
  15  -4  -1    3.10    3.30
  15  -4  -1    1.80    1.50
 -15   4   1   -1.30    1.60
  14  -4  -1  133.99    8.80
  14  -4  -1  122.79    8.90
  14  -4  -1  134.89   10.10
 -14   4   1  142.99    9.00
 -14   4   1  112.49    8.80
 -14   4   1  107.89    9.90
  13  -4  -1    3.00    2.80
  13  -4  -1    3.50    3.60
  13  -4  -1    1.30    1.90
  13  -4  -1    2.40    2.10
 -13   4   1    4.40    3.00
 -13   4   1   -2.20    2.40
 -13   4   1    3.10    2.30
  12  -4  -1   33.10    4.00
  12  -4  -1   33.00    3.80
  12  -4  -1   33.30    4.40
  12  -4  -1   23.20    4.70
  12  -4  -1   39.20    4.80
 -12   4   1   35.40    5.70
 -12   4   1   29.80    5.50
 -12   4   1   32.40    4.60
 -12   4   1   22.40    3.60
 -12   4   1   40.00    4.90
  11  -4  -1   23.70    3.70
  11  -4  -1   29.20    3.30
  11  -4  -1   26.60    4.60
  11  -4  -1   32.00    5.20
  11  -4  -1   25.60    3.40
 -11   4   1   22.40    3.80
 -11   4   1   28.10    4.00
 -11   4   1   29.40    5.30
 -11   4   1   29.00    3.80
 -11   4   1   24.60    4.60
  10  -4  -1   68.39    4.90
  10  -4  -1   53.49    4.70
  10  -4  -1   50.79    8.70
  10  -4  -1   60.89    4.60
  10  -4  -1   54.99    5.80
 -10   4   1   52.19    6.60
 -10   4   1   59.29    4.80
 -10   4   1   47.00    6.00
 -10   4   1   58.69   11.00
   9  -4  -1   41.80    6.80
   9  -4  -1   42.70    8.40
   9  -4  -1   45.70    3.90
   9  -4  -1   39.20    3.90
   9  -4  -1   44.20    3.50
  -9   4   1   40.60    3.70
   8  -4  -1   60.79    5.00
   8  -4  -1   71.99    4.90
   8  -4  -1   72.39    4.70
   8  -4  -1   55.39    7.00
  -8   4   1   74.39    4.90
   7  -4  -1  229.38   12.90
   7  -4  -1  202.48   14.10
   7  -4  -1  207.58   13.00
   7  -4  -1  205.48   12.80
  -7   4   1  218.58   13.00
   6  -4  -1   57.59    3.80
   6  -4  -1   46.50    4.80
   6  -4  -1   54.69    3.90
  -6   4   1   59.69    3.90
   5  -4  -1   16.60    2.70
   5  -4  -1   18.20    2.10
   5  -4  -1   18.90    1.70
  -5   4   1   15.20    2.50
  -5   4   1   17.20    1.70
   4  -4  -1 2103.69  133.39
   4  -4  -1 2327.27  132.79
   4  -4  -1 2443.86  132.79
  -4   4   1 2240.78  132.89
  -4   4   1 2442.36  132.99
  -4   4   1 2296.87  132.89
   3  -4  -1   98.99    6.00
   3  -4  -1  100.99    5.90
  -3   4   1   97.89    6.00
  -3   4   1   96.09    6.00
  -3   4   1   93.19    6.10
  -2   4   1 6280.27  360.36
   1  -4  -1  152.98    9.30
   1  -4  -1  165.48    9.50
   1  -4  -1  148.49    9.30
  -1   4   1  160.68    9.40
  -1   4   1  161.68    9.40
  -1   4   1  158.68    9.40
  -1   4   1  153.98   10.00
   0  -4  -1  243.18   14.00
   0  -4  -1  215.98   13.70
   0   4   1  237.48   13.90
   0   4   1  230.78   13.90
   0   4   1  225.98   14.60
   0   4   1  257.97   13.90
  -1  -4  -1   62.99    4.10
   1   4   1   58.99    3.90
   1   4   1   49.90    4.90
   1   4   1   58.69    3.90
  -2  -4  -1  796.72   50.79
  -2  -4  -1  852.11   50.89
  -2  -4  -1  921.01   51.09
   2   4   1  902.11   50.89
   2   4   1  884.81   51.89
   2   4   1  910.71   50.99
   2   4   1  879.71   51.19
  -3  -4  -1  237.28   14.60
  -3  -4  -1  227.18   14.80
  -3  -4  -1  253.67   15.10
   3   4   1  251.57   14.80
   3   4   1  254.17   16.20
   3   4   1  247.68   14.90
  -4  -4  -1   29.30    3.80
  -4  -4  -1   30.40    2.90
  -4  -4  -1   25.40    3.40
   4   4   1   28.10    3.20
   4   4   1   29.20    3.40
   4   4   1   30.10    3.00
   4   4   1   26.40    5.50
  -5  -4  -1    5.70    1.90
  -5  -4  -1    4.30    2.60
  -5  -4  -1    4.20    2.00
  -5  -4  -1    3.50    2.40
   5   4   1    6.60    2.30
   5   4   1    5.00    1.50
   5   4   1    7.50    4.20
   5   4   1    5.50    2.40
   5   4   1    9.20    1.90
   5   4   1    5.20    1.90
  -6  -4  -1   12.40    2.70
  -6  -4  -1   14.20    3.30
  -6  -4  -1   20.30    3.20
   6   4   1   28.90    6.30
   6   4   1   16.50    2.60
   6   4   1   13.50    3.20
   6   4   1   25.50    3.10
   6   4   1   25.80    4.00
  -7  -4  -1   -3.20    4.70
  -7  -4  -1    3.10    3.60
  -7  -4  -1    1.10    3.10
  -7  -4  -1    5.60    4.40
  -7  -4  -1    5.90    2.80
   7   4   1    7.00    6.60
   7   4   1    8.20    2.30
   7   4   1    9.40    4.20
   7   4   1    5.80    2.30
   7   4   1    3.60    8.10
   7   4   1   10.30    2.70
   7   4   1    9.00    2.30
  -8  -4  -1    8.80    5.00
  -8  -4  -1    3.40    3.50
  -8  -4  -1   10.40    4.70
   8   4   1    1.20    2.80
   8   4   1    5.50    2.80
   8   4   1    2.80    3.00
   8   4   1    2.30    2.30
   8   4   1    3.10    3.80
   8   4   1   11.40    6.30
  -9  -4  -1   -3.50    4.20
  -9  -4  -1    8.40    4.70
  -9  -4  -1    8.20    4.90
   9   4   1    2.40    3.70
   9   4   1    2.40    6.00
   9   4   1    2.30    3.10
   9   4   1    1.50    3.70
   9   4   1    4.30    2.70
 -10  -4  -1    6.90    4.40
 -10  -4  -1    8.80    4.20
  10   4   1    7.80    3.40
  10   4   1    1.70    4.20
  10   4   1   16.50    3.40
  10   4   1    5.60    6.30
 -11  -4  -1   20.70    4.60
 -11  -4  -1    8.40    4.10
  11   4   1   16.80    3.50
  11   4   1   17.40    5.70
 -12  -4  -1   -3.20    3.00
 -12  -4  -1   -4.70    3.20
  12   4   1    2.70    4.80
  12   4   1    2.10    2.40
 -13  -4  -1    1.40    2.50
  13   4   1    3.40    1.90
  13   4   1   -0.90    3.70
  16  -5  -1    5.40    1.60
  16  -5  -1    6.30    2.80
  16  -5  -1    3.50    3.20
 -16   5   1    6.00    1.60
  15  -5  -1    4.90    3.00
  15  -5  -1    2.70    1.50
 -15   5   1    3.50    1.80
  14  -5  -1    6.30    4.00
  14  -5  -1    3.50    3.30
  14  -5  -1    8.60    2.00
 -14   5   1    6.90    2.30
 -14   5   1    5.50    3.40
  13  -5  -1   31.80    6.00
  13  -5  -1   24.90    3.80
  13  -5  -1   28.30    4.00
  13  -5  -1   22.90    3.90
 -13   5   1   23.60    3.90
 -13   5   1   28.20    4.20
  12  -5  -1  104.89    9.00
  12  -5  -1   90.89    7.60
  12  -5  -1   85.79    7.20
  12  -5  -1  101.49    7.00
  12  -5  -1   98.99    7.20
 -12   5   1   96.59    8.70
 -12   5   1   92.19    8.10
 -12   5   1  111.99    8.00
 -12   5   1   98.09    7.80
  11  -5  -1   32.60    3.90
  11  -5  -1   30.70    5.10
  11  -5  -1   29.40    3.40
  11  -5  -1   34.90    4.80
  11  -5  -1   35.30    3.60
 -11   5   1   31.50    5.50
 -11   5   1   28.60    4.70
 -11   5   1   27.50    4.00
 -11   5   1   30.00    4.90
  10  -5  -1   10.10    1.80
  10  -5  -1    7.00    2.60
  10  -5  -1    4.50    1.80
  10  -5  -1    7.90    1.60
  10  -5  -1   -1.80    4.50
 -10   5   1    3.50    1.60
 -10   5   1    7.90    2.50
 -10   5   1   11.40    3.10
 -10   5   1    5.60    3.00
   9  -5  -1   31.60    3.50
   9  -5  -1   31.50    3.00
   9  -5  -1   31.60    5.00
   9  -5  -1   34.20    3.40
   9  -5  -1   34.20    7.40
  -9   5   1   35.50    4.50
  -9   5   1   33.40    3.30
   8  -5  -1  105.29    6.80
   8  -5  -1   99.49    7.00
   8  -5  -1   98.19    9.00
   8  -5  -1  109.19    6.90
  -8   5   1  107.49    7.00
   7  -5  -1   15.40    2.70
   7  -5  -1   13.00    3.20
   7  -5  -1   10.30    1.70
   7  -5  -1   13.30    1.70
  -7   5   1   11.90    3.20
  -7   5   1   15.40    1.90
   6  -5  -1  170.28   10.20
   6  -5  -1  167.78   11.40
   6  -5  -1  165.68   10.30
  -6   5   1  170.68   10.40
  -6   5   1  169.38   10.60
   5  -5  -1   24.20    2.10
   5  -5  -1   22.40    2.40
   5  -5  -1   21.80    1.90
  -5   5   1   19.80    3.00
  -5   5   1   22.30    2.00
  -5   5   1   21.70    2.20
   4  -5  -1 1873.61  109.69
   4  -5  -1 1954.10  109.69
   4  -5  -1 1978.30  109.69
  -4   5   1 1857.11  109.79
  -4   5   1 1869.71  109.89
  -4   5   1 1900.71  109.79
   3  -5  -1   47.10    3.20
   3  -5  -1   44.30    3.30
   3  -5  -1   45.50    3.00
  -3   5   1   41.90    3.00
  -3   5   1   46.20    3.10
  -3   5   1   46.40    3.40
  -3   5   1   46.70    3.10
   2  -5  -1 2711.53  149.59
   2  -5  -1 2595.54  149.49
   2  -5  -1 2321.07  149.49
  -2   5   1 2706.23  149.49
  -2   5   1 2663.03  149.49
  -2   5   1 2605.94  150.18
   1  -5  -1  117.79    7.50
   1  -5  -1  132.49    7.70
   1  -5  -1  119.59    7.50
  -1   5   1  121.99    7.60
  -1   5   1  127.69    7.50
  -1   5   1  120.89    8.30
  -1   5   1  124.39    7.60
   0  -5  -1  236.08   13.30
   0  -5  -1  213.58   12.90
   0  -5  -1  214.28   13.10
   0   5   1  214.48   14.00
   0   5   1  211.38   13.10
   0   5   1  229.18   13.10
  -1  -5  -1    7.00    1.50
  -1  -5  -1    2.10    1.40
   1   5   1    4.50    1.10
   1   5   1    4.80    2.40
   1   5   1    5.40    1.70
   1   5   1    4.10    1.10
  -2  -5  -1  352.66   19.70
  -2  -5  -1  317.77   19.40
   2   5   1  338.77   19.50
   2   5   1  332.97   19.60
   2   5   1  320.17   19.40
   2   5   1  296.37   20.70
  -3  -5  -1   63.69    5.40
  -3  -5  -1   72.49    5.50
  -3  -5  -1   69.69    4.80
   3   5   1   69.99    5.00
   3   5   1   65.69    7.20
   3   5   1   63.79    5.10
  -4  -5  -1  326.27   20.30
  -4  -5  -1  364.16   20.70
  -4  -5  -1  349.87   20.00
  -4  -5  -1  308.37   20.30
   4   5   1  328.07   20.10
   4   5   1  304.37   22.50
   4   5   1  345.97   20.50
   4   5   1  365.66   20.40
   4   5   1  321.67   20.20
  -5  -5  -1   22.20    3.70
  -5  -5  -1   23.80    3.50
  -5  -5  -1   18.40    3.40
  -5  -5  -1   19.20    3.40
   5   5   1   24.40    6.20
   5   5   1   25.20    3.10
   5   5   1   27.50    4.50
   5   5   1   16.70    2.60
   5   5   1   25.20    3.00
   5   5   1   21.60    3.30
  -6  -5  -1  405.66   27.20
  -6  -5  -1  397.66   25.80
  -6  -5  -1  416.36   26.60
  -6  -5  -1  449.66   25.70
  -6  -5  -1  468.25   27.60
  -6  -5  -1  401.36   26.10
   6   5   1  461.65   26.00
   6   5   1  411.66   26.60
   6   5   1  433.86   25.70
   6   5   1  441.56   26.80
   6   5   1  423.46   25.60
   6   5   1  431.66   25.50
   6   5   1  420.46   29.80
  -7  -5  -1   12.10    5.70
  -7  -5  -1    1.00    3.50
  -7  -5  -1   -2.00    3.20
  -7  -5  -1    2.40    4.60
   7   5   1    0.80    2.40
   7   5   1    1.60    2.90
   7   5   1    2.60    3.90
   7   5   1    3.20    2.60
   7   5   1    1.90   12.70
   7   5   1    1.10    2.60
   7   5   1    7.80    7.20
  -8  -5  -1   57.39    8.40
  -8  -5  -1   39.30    6.30
  -8  -5  -1   58.89    7.70
  -8  -5  -1   67.29    9.30
   8   5   1   47.60    6.40
   8   5   1   46.60    5.80
   8   5   1   52.39    7.50
   8   5   1   38.70    8.00
   8   5   1   59.09    6.40
   8   5   1   54.29    7.00
  -9  -5  -1   75.09    9.20
  -9  -5  -1   85.69   10.20
   9   5   1   71.59    8.20
   9   5   1   67.19   11.40
   9   5   1   66.29    7.20
 -10  -5  -1   26.30    5.30
 -10  -5  -1   15.50    4.40
  10   5   1   15.20    3.60
  10   5   1   20.10    6.50
 -11  -5  -1    0.70    3.40
 -11  -5  -1   -2.60    3.50
  11   5   1    5.20    5.30
  11   5   1   -1.60    2.60
 -12  -5  -1   92.79    8.00
 -12  -5  -1   68.99    7.30
  12   5   1   93.89    7.00
  12   5   1   75.99    9.50
 -13  -5  -1    7.50    2.30
  13   5   1    8.40    3.40
  13   5   1    5.80    1.80
  16  -6  -1   83.19    7.60
  16  -6  -1   88.09    6.10
 -16   6   1   93.59    6.90
 -16   6   1   92.19    6.30
  15  -6  -1    3.20    1.60
  15  -6  -1    4.70    3.00
 -15   6   1    1.90    1.60
  14  -6  -1  653.03   36.40
  14  -6  -1  590.94   36.70
 -14   6   1  596.64   36.40
  13  -6  -1    2.80    3.30
  13  -6  -1    0.90    2.20
  13  -6  -1    2.60    2.00
 -13   6   1    3.90    2.20
 -13   6   1    1.60    2.90
  12  -6  -1  757.32   45.20
  12  -6  -1  765.92   45.00
  12  -6  -1  784.22   45.40
  12  -6  -1  813.12   45.50
  12  -6  -1  744.73   45.90
 -12   6   1  760.52   45.60
 -12   6   1  762.62   45.60
 -12   6   1  781.72   45.70
 -12   6   1  758.72   46.30
  11  -6  -1    1.70    2.20
  11  -6  -1    5.10    4.00
  11  -6  -1    2.00    1.70
  11  -6  -1    3.90    2.00
  11  -6  -1    1.30    1.80
 -11   6   1    0.90    2.20
 -11   6   1    4.00    2.50
 -11   6   1    1.30    2.80
 -11   6   1   -1.70    2.90
  10  -6  -1  136.59    9.80
  10  -6  -1  140.79    9.30
  10  -6  -1  139.39   11.40
  10  -6  -1  133.29    9.30
  10  -6  -1  147.29    9.30
 -10   6   1  136.29   10.40
 -10   6   1  145.69   10.20
 -10   6   1  152.88    9.60
 -10   6   1  148.89   10.20
   9  -6  -1   10.70    2.00
   9  -6  -1   11.50    1.90
   9  -6  -1   10.40    2.80
   9  -6  -1    9.50    1.80
  -9   6   1   11.90    3.40
  -9   6   1    8.40    3.10
  -9   6   1   10.20    1.90
  -9   6   1   10.40    2.40
   8  -6  -1  188.88   11.20
   8  -6  -1  172.98   11.20
   8  -6  -1  185.38   11.20
   8  -6  -1  165.18   13.30
  -8   6   1  182.08   11.70
  -8   6   1  188.68   11.40
   7  -6  -1   15.40    2.90
   7  -6  -1   21.40    2.60
   7  -6  -1   19.60    2.00
   7  -6  -1   19.20    2.30
  -7   6   1   19.40    2.60
  -7   6   1   21.30    2.30
  -7   6   1   13.60    3.30
   6  -6  -1  832.62   50.19
   6  -6  -1  889.81   50.29
   6  -6  -1  903.71   50.29
   6  -6  -1  876.91   50.19
  -6   6   1  861.31   50.49
  -6   6   1  882.71   50.39
  -6   6   1  815.82   50.39
   5  -6  -1    2.60    0.80
   5  -6  -1    2.40    1.20
   5  -6  -1    1.50    0.90
  -5   6   1    3.60    2.20
  -5   6   1    6.00    2.90
  -5   6   1    2.30    1.00
  -5   6   1    2.60    1.00
   4  -6  -1  594.84   33.70
   4  -6  -1  604.84   33.80
   4  -6  -1  581.14   33.70
  -4   6   1  574.64   33.70
  -4   6   1  571.44   33.60
  -4   6   1  580.24   34.00
  -4   6   1  558.74   33.70
  -4   6   1  566.84   33.80
   3  -6  -1   45.50    3.30
   3  -6  -1   41.80    3.10
   3  -6  -1   44.00    3.00
  -3   6   1   38.20    3.00
  -3   6   1   41.90    3.00
  -3   6   1   32.30    4.20
  -3   6   1   37.60    3.50
   2  -6  -1  267.07   15.00
   2  -6  -1  250.17   14.90
   2  -6  -1  238.88   14.80
   2  -6  -1  228.78   14.90
  -2   6   1  240.88   14.80
  -2   6   1  249.48   15.10
  -2   6   1  262.97   14.90
  -2   6   1  269.47   14.90
  -2   6   1  249.18   15.80
   1  -6  -1    5.70    1.30
   1  -6  -1    6.40    1.40
   1  -6  -1    7.20    1.30
  -1   6   1    6.30    1.20
  -1   6   1   11.10    2.90
  -1   6   1    7.00    1.20
  -1   6   1    7.00    1.90
  -1   6   1    5.90    1.20
   0  -6  -1  879.51   48.40
   0  -6  -1  803.62   48.00
   0  -6  -1  814.32   48.20
   0   6   1  803.62   49.20
   0   6   1  798.72   48.20
   0   6   1  844.52   48.30
   0   6   1  874.81   48.30
  -1  -6  -1  349.17   20.60
  -1  -6  -1  381.16   20.90
   1   6   1  333.57   20.70
   1   6   1  336.77   20.70
   1   6   1  331.17   21.80
   1   6   1  352.46   20.70
  -2  -6  -1  181.78   11.00
  -2  -6  -1  159.48   11.20
  -2  -6  -1  195.48   11.50
   2   6   1  179.88   13.30
   2   6   1  172.88   11.40
   2   6   1  195.68   11.40
   2   6   1  175.18   11.40
  -3  -6  -1   70.49    4.80
  -3  -6  -1   56.09    6.00
  -3  -6  -1   57.39    5.60
  -3  -6  -1   69.89    5.50
   3   6   1   63.79    8.60
   3   6   1   61.59    5.90
   3   6   1   72.39    5.10
   3   6   1   54.29    5.30
  -4  -6  -1  704.03   43.40
  -4  -6  -1  797.32   44.00
  -4  -6  -1  756.92   43.20
  -4  -6  -1  716.93   43.30
   4   6   1  755.12   43.40
   4   6   1  686.63   46.20
   4   6   1  714.13   43.30
   4   6   1  715.43   43.80
   4   6   1  812.22   43.70
  -5  -6  -1    3.60    5.00
  -5  -6  -1    5.00    3.40
  -5  -6  -1   13.40    3.30
  -5  -6  -1   12.20    2.70
  -5  -6  -1    4.80    3.90
  -5  -6  -1    9.80    6.20
   5   6   1    6.20    2.80
   5   6   1    7.30    4.40
   5   6   1   11.80    2.40
   5   6   1   11.00    7.80
   5   6   1    9.20    3.80
   5   6   1   11.60    2.70
   5   6   1   12.80    2.70
  -6  -6  -1  127.69   12.50
  -6  -6  -1  132.29   11.20
  -6  -6  -1  141.19   13.30
  -6  -6  -1  144.19   10.10
   6   6   1  148.49   11.60
   6   6   1  131.29    9.70
   6   6   1  142.09   10.10
   6   6   1  144.79   18.40
   6   6   1  130.89   15.30
   6   6   1  152.08   10.20
   6   6   1  146.29    9.90
  -7  -6  -1   -0.10    4.50
  -7  -6  -1   14.00    5.60
  -7  -6  -1    8.00    4.50
   7   6   1    6.40    2.70
   7   6   1    3.70    2.90
   7   6   1   -3.90    7.10
   7   6   1    3.30    4.10
   7   6   1    5.10    3.60
   7   6   1    8.50    3.50
  -8  -6  -1    0.10    5.20
  -8  -6  -1    5.40    4.50
  -8  -6  -1   14.80    5.50
   8   6   1   -0.50    7.00
   8   6   1    7.10    3.20
   8   6   1    3.90    4.00
   8   6   1    4.90    3.60
   8   6   1    7.30    4.50
  -9  -6  -1   20.50    4.60
   9   6   1   12.40    4.10
   9   6   1   20.90    6.50
 -10  -6  -1   13.90    4.00
 -10  -6  -1   16.70    4.60
  10   6   1   14.00    5.90
  10   6   1    7.70    3.20
 -11  -6  -1   35.70    5.60
 -11  -6  -1   14.50    3.60
  11   6   1   17.10    5.00
  11   6   1   20.00    3.30
 -12  -6  -1   44.00    5.10
  12   6   1   32.60    4.10
  12   6   1   39.20    6.80
  16  -7  -1  112.69    6.80
  16  -7  -1   90.49    7.90
 -16   7   1  119.59    7.30
 -16   7   1   83.19    6.80
  15  -7  -1    1.40    1.50
  15  -7  -1   -2.00    2.80
 -15   7   1   -2.10    1.40
  14  -7  -1   20.10    3.90
 -14   7   1   24.20    3.70
 -14   7   1   31.00    4.00
  13  -7  -1   15.70    2.60
  13  -7  -1   14.40    3.80
  13  -7  -1   18.20    2.80
 -13   7   1   10.70    2.40
 -13   7   1   12.60    3.30
  12  -7  -1   36.50    5.80
  12  -7  -1   53.19    5.20
  12  -7  -1   40.60    4.70
  12  -7  -1   47.50    6.90
  12  -7  -1   44.30    4.60
 -12   7   1   43.50    5.40
 -12   7   1   46.30    6.60
 -12   7   1   50.09    6.20
 -12   7   1   58.29    5.40
  11  -7  -1   61.39    5.40
  11  -7  -1   67.39    5.40
  11  -7  -1   65.09    8.00
  11  -7  -1   69.89    6.10
  11  -7  -1   67.39    5.90
  11  -7  -1   68.29    6.40
 -11   7   1   78.19    6.90
 -11   7   1   67.19    6.30
 -11   7   1   64.29    5.80
 -11   7   1   60.09    7.00
  10  -7  -1    0.80    1.90
  10  -7  -1    6.70    3.90
  10  -7  -1    0.30    1.70
  10  -7  -1    2.40    1.60
  10  -7  -1    3.80    2.30
  10  -7  -1    2.90    2.00
 -10   7   1    3.40    3.10
 -10   7   1   -3.10    2.60
 -10   7   1    0.80    1.80
 -10   7   1    2.00    2.50
   9  -7  -1   33.30    4.70
   9  -7  -1   36.80    3.30
   9  -7  -1   41.70    7.30
   9  -7  -1   39.50    3.80
   9  -7  -1   33.50    3.90
   9  -7  -1   33.80    3.70
  -9   7   1   33.30    6.20
  -9   7   1   36.70    5.10
  -9   7   1   36.10    4.20
  -9   7   1   33.40    3.60
   8  -7  -1  188.98   11.30
   8  -7  -1  188.58   11.30
   8  -7  -1  179.48   11.30
   8  -7  -1  190.98   12.00
   8  -7  -1  183.98   11.30
  -8   7   1  162.38   14.40
  -8   7   1  178.18   11.80
  -8   7   1  186.18   11.50
  -8   7   1  161.88   12.20
   7  -7  -1    3.10    1.60
   7  -7  -1    2.90    1.50
   7  -7  -1    0.80    1.10
   7  -7  -1    1.20    0.80
  -7   7   1    0.60    1.00
  -7   7   1    2.70    3.40
  -7   7   1    0.10    1.30
  -7   7   1    7.60    6.20
   6  -7  -1  889.71   50.59
   6  -7  -1  894.51   50.69
   6  -7  -1  910.91   50.69
   6  -7  -1  829.52   50.59
  -6   7   1  851.11   50.89
  -6   7   1  862.91   50.49
  -6   7   1  880.91   50.79
  -6   7   1  861.71   50.89
   5  -7  -1   10.90    2.00
   5  -7  -1   13.50    1.90
   5  -7  -1   16.60    2.90
   5  -7  -1   16.10    1.90
  -5   7   1   16.10    2.10
  -5   7   1   13.80    2.00
  -5   7   1   12.50    1.90
  -5   7   1   12.90    2.70
   4  -7  -1  339.57   19.80
   4  -7  -1  360.56   19.80
   4  -7  -1  350.96   19.90
  -4   7   1  321.17   20.00
  -4   7   1  342.57   19.80
  -4   7   1  285.67   20.30
  -4   7   1  337.67   19.70
   3  -7  -1   16.60    2.50
   3  -7  -1   15.60    1.90
   3  -7  -1   12.50    1.80
   3  -7  -1   19.30    2.30
  -3   7   1   17.60    2.50
  -3   7   1   18.20    2.00
  -3   7   1   12.20    2.30
  -3   7   1   18.30    3.60
   2  -7  -1   92.79    6.50
   2  -7  -1   99.69    6.30
   2  -7  -1   92.69    6.20
   2  -7  -1   96.69    6.50
  -2   7   1   91.19    6.30
  -2   7   1  102.09    6.30
  -2   7   1  106.49    7.60
  -2   7   1   90.29    6.80
  -2   7   1   97.09    6.20
   1  -7  -1  279.57   16.00
   1  -7  -1  262.77   15.60
   1  -7  -1  258.67   15.80
  -1   7   1  268.07   15.90
  -1   7   1  256.87   16.00
  -1   7   1  255.37   17.00
  -1   7   1  265.37   15.90
   0  -7  -1 2651.53  146.59
   0  -7  -1 2457.05  146.29
   0   7   1 2577.24  146.59
   0   7   1 2593.44  146.59
   0   7   1 2460.25  146.39
   0   7   1 2514.65  147.59
  -1  -7  -1   23.10    3.70
  -1  -7  -1   24.40    4.10
  -1  -7  -1   24.60    3.40
   1   7   1   23.50    3.40
   1   7   1   35.20    3.30
   1   7   1   30.60    6.10
   1   7   1   26.80    3.40
   1   7   1   32.00    4.00
  -2  -7  -1  953.70   56.39
  -2  -7  -1  911.91   56.59
  -2  -7  -1  941.71   56.59
  -2  -7  -1 1049.79   57.09
   2   7   1 1008.30   58.79
   2   7   1  975.60   56.69
   2   7   1  962.90   56.69
   2   7   1  962.00   56.99
   2   7   1 1001.70   56.89
  -3  -7  -1  126.69    8.70
  -3  -7  -1  108.99    8.60
  -3  -7  -1  111.59    7.90
  -3  -7  -1  113.29    8.80
   3   7   1  128.99    8.40
   3   7   1  129.99    8.70
   3   7   1  114.89   12.10
   3   7   1  114.69    8.90
  -4  -7  -1   76.29    7.10
  -4  -7  -1   68.19    6.00
  -4  -7  -1   78.49   10.10
  -4  -7  -1   87.19    7.10
  -4  -7  -1   63.79    9.40
  -4  -7  -1   71.89    7.60
   4   7   1   63.09   12.40
   4   7   1   74.59    8.80
   4   7   1   76.99    6.80
   4   7   1   76.79    6.40
   4   7   1   73.09    7.70
   4   7   1   70.79    6.60
  -5  -7  -1   10.50    4.90
  -5  -7  -1   16.00    3.50
  -5  -7  -1   14.20    5.70
  -5  -7  -1   15.40    4.00
  -5  -7  -1   19.00    6.10
   5   7   1   12.00    3.00
   5   7   1   14.60    3.30
   5   7   1   16.00    3.20
   5   7   1   30.50   11.30
   5   7   1   17.20    7.60
   5   7   1   17.30    3.30
   5   7   1   21.00    4.60
  -6  -7  -1   28.30    5.00
  -6  -7  -1   29.10    6.40
  -6  -7  -1   41.20    5.90
   6   7   1   39.60    5.40
   6   7   1   40.10    5.60
   6   7   1   36.90    6.50
   6   7   1   27.90    8.00
   6   7   1   29.70    4.70
   6   7   1   41.00    5.50
  -7  -7  -1   -0.90    4.20
  -7  -7  -1   -2.00    5.20
  -7  -7  -1    0.30    5.10
   7   7   1    6.10    6.90
   7   7   1   -0.30    2.90
   7   7   1   -2.10    3.80
   7   7   1   -5.60    3.60
   7   7   1   -8.60    4.20
  -8  -7  -1   -0.70    5.10
  -8  -7  -1    1.30    4.30
   8   7   1   -8.40    6.50
   8   7   1   -0.10    3.70
   8   7   1   -2.00    4.70
   8   7   1    3.80    3.60
  -9  -7  -1    1.30    4.20
  -9  -7  -1    2.90    3.70
   9   7   1    7.10    5.70
 -10  -7  -1   12.00    3.90
 -10  -7  -1   14.30    3.60
  10   7   1   12.40    3.10
  10   7   1   17.50    5.40
 -11  -7  -1   11.60    3.10
  11   7   1    8.90    3.90
  11   7   1   10.90    2.50
 -12  -7  -1    4.40    2.00
  12   7   1    6.70    1.80
  12   7   1    2.80    3.00
  16  -8  -1  319.07   19.10
  16  -8  -1  301.67   18.40
 -16   8   1  297.67   18.60
 -16   8   1  318.77   18.60
  15  -8  -1    1.90    2.80
  15  -8  -1    3.10    1.60
 -15   8   1    5.30    2.10
 -15   8   1    0.60    1.50
  14  -8  -1  259.17   14.90
  14  -8  -1  223.28   15.60
 -14   8   1  238.88   15.00
 -14   8   1  229.98   15.40
  13  -8  -1   25.90    3.20
  13  -8  -1   19.50    4.20
  13  -8  -1    7.90    4.80
 -13   8   1   23.00    4.00
 -13   8   1   20.10    3.40
  12  -8  -1   11.10    4.00
  12  -8  -1    5.20    2.40
  12  -8  -1    7.30    2.50
  12  -8  -1    4.20    4.50
  12  -8  -1   10.50    2.60
 -12   8   1   10.80    2.60
 -12   8   1    6.90    5.20
 -12   8   1    5.80    3.10
 -12   8   1    7.20    3.10
  11  -8  -1   -3.30    2.60
  11  -8  -1    2.40    3.80
  11  -8  -1    2.30    2.00
  11  -8  -1    1.10    2.20
  11  -8  -1    1.00    1.80
 -11   8   1   -2.60    2.50
 -11   8   1    2.40    3.20
 -11   8   1    2.60    2.50
 -11   8   1   -3.80    3.00
  10  -8  -1  185.98   13.70
  10  -8  -1  190.88   12.60
  10  -8  -1  189.18   12.00
  10  -8  -1  192.38   12.10
  10  -8  -1  183.28   12.30
  10  -8  -1  176.78   12.20
 -10   8   1  189.38   12.80
 -10   8   1  201.18   12.50
 -10   8   1  191.98   13.20
 -10   8   1  202.28   12.90
   9  -8  -1   49.80    4.50
   9  -8  -1   42.10    7.60
   9  -8  -1   45.30    4.60
   9  -8  -1   45.20    5.50
   9  -8  -1   52.09    4.70
   9  -8  -1   48.50    4.10
  -9   8   1   50.89    5.80
  -9   8   1   52.69    5.10
  -9   8   1   45.70    6.70
  -9   8   1   51.49    4.50
   8  -8  -1  596.54   34.90
   8  -8  -1  585.94   35.30
   8  -8  -1  586.14   35.00
   8  -8  -1  570.54   34.90
   8  -8  -1  604.04   35.00
   8  -8  -1  568.34   35.90
  -8   8   1  624.24   35.20
  -8   8   1  624.24   35.60
  -8   8   1  612.14   35.40
  -8   8   1  579.34   35.60
   7  -8  -1   10.90    2.00
   7  -8  -1   15.50    2.60
   7  -8  -1   13.60    2.20
   7  -8  -1   12.90    2.90
   7  -8  -1   13.90    2.10
  -7   8   1   14.20    2.40
  -7   8   1   10.50    1.80
  -7   8   1    8.60    4.10
  -7   8   1   12.70    2.20
   6  -8  -1   90.49    7.00
   6  -8  -1  100.59    7.00
   6  -8  -1  109.39    7.10
   6  -8  -1  110.19    6.90
  -6   8   1  102.59    7.00
  -6   8   1  106.29    6.90
  -6   8   1  109.49    7.00
  -6   8   1  103.69    8.60
  -6   8   1   97.19    8.60
   5  -8  -1   65.09    4.70
   5  -8  -1   65.99    4.90
   5  -8  -1   63.29    5.20
   5  -8  -1   70.19    5.00
  -5   8   1   60.19    4.70
  -5   8   1   68.19    4.90
  -5   8   1   55.59    6.50
  -5   8   1   64.99    6.30
   4  -8  -1   22.30    2.50
   4  -8  -1   17.90    2.90
   4  -8  -1   16.40    2.40
   4  -8  -1   21.60    3.30
   4  -8  -1   25.10    3.10
  -4   8   1   15.00    3.30
  -4   8   1   20.10    3.00
  -4   8   1   16.20    3.00
  -4   8   1   23.60    2.60
  -4   8   1   11.90    3.50
   3  -8  -1   19.60    2.50
   3  -8  -1   26.30    3.50
   3  -8  -1   26.60    2.90
   3  -8  -1   19.70    3.40
   3  -8  -1   15.20    2.50
  -3   8   1   21.10    2.60
  -3   8   1   21.90    4.50
  -3   8   1   25.80    3.00
  -3   8   1   20.20    3.00
  -3   8   1   19.60    3.00
  -3   8   1   15.00    3.20
   2  -8  -1  615.84   35.90
   2  -8  -1  573.84   35.90
   2  -8  -1  628.24   35.80
   2  -8  -1  644.94   36.10
  -2   8   1  626.44   36.00
  -2   8   1  573.74   36.10
  -2   8   1  653.33   36.00
  -2   8   1  570.34   37.10
  -2   8   1  635.44   36.00
   1  -8  -1   57.29    5.00
   1  -8  -1   62.79    4.60
   1  -8  -1   57.19    4.70
   1  -8  -1   61.39    5.30
  -1   8   1   57.49    4.60
  -1   8   1   54.79    4.80
  -1   8   1   54.99    6.60
  -1   8   1   65.99    5.50
  -1   8   1   55.59    6.00
   0  -8  -1  300.97   18.30
   0  -8  -1  317.37   18.50
   0  -8  -1  274.07   18.30
   0   8   1  320.37   18.50
   0   8   1  310.77   18.60
   0   8   1  293.27   18.50
   0   8   1  300.87   20.10
   0   8   1  308.67   18.50
  -1  -8  -1  129.09    8.60
  -1  -8  -1  125.69    8.80
  -1  -8  -1  119.79    8.60
   1   8   1  132.39    8.60
   1   8   1  126.49    8.90
   1   8   1  114.39   11.20
   1   8   1  121.59    9.10
   1   8   1  126.79    8.90
  -2  -8  -1   43.10    5.70
  -2  -8  -1   53.09    5.30
  -2  -8  -1   47.40    6.00
  -2  -8  -1   46.30    4.50
   2   8   1   48.20    5.90
   2   8   1   61.89    5.80
   2   8   1   54.79    4.90
   2   8   1   50.89    9.50
   2   8   1   53.69    5.70
  -3  -8  -1   18.40    3.70
  -3  -8  -1   29.30    4.00
  -3  -8  -1   20.60    3.00
  -3  -8  -1   20.00    4.70
  -3  -8  -1   16.40    4.10
  -3  -8  -1   27.10    6.40
   3   8   1   21.50    4.60
   3   8   1   25.30    6.70
   3   8   1   28.80    4.20
   3   8   1   22.20    3.50
   3   8   1   19.50    7.50
   3   8   1   19.70    4.50
  -4  -8  -1  251.37   17.40
  -4  -8  -1  227.18   15.60
  -4  -8  -1  244.88   16.50
   4   8   1  233.98   16.00
   4   8   1  237.08   15.00
   4   8   1  223.68   14.90
   4   8   1  206.48   18.60
   4   8   1  205.38   22.50
   4   8   1  233.88   15.10
  -5  -8  -1   29.50    6.20
  -5  -8  -1   23.70    4.60
  -5  -8  -1   34.00    5.30
   5   8   1   24.30    4.30
   5   8   1    7.00    7.60
   5   8   1   19.30    4.50
   5   8   1   31.20    5.00
   5   8   1   31.80    5.50
  -6  -8  -1  532.15   33.20
  -6  -8  -1  574.94   34.00
  -6  -8  -1  577.84   33.10
   6   8   1  542.65   32.50
   6   8   1  500.35   31.70
   6   8   1  523.05   34.60
   6   8   1  466.15   32.10
   6   8   1  535.05   32.70
  -7  -8  -1   14.00    4.30
  -7  -8  -1    8.80    5.20
  -7  -8  -1   14.50    5.40
   7   8   1   13.50    4.20
   7   8   1    8.40    4.30
   7   8   1   18.00    6.80
   7   8   1   16.10    3.90
  -8  -8  -1  598.44   35.30
  -8  -8  -1  566.14   34.30
   8   8   1  539.35   35.60
   8   8   1  546.25   34.30
  -9  -8  -1    7.80    3.50
  -9  -8  -1   16.10    4.20
   9   8   1   18.50    5.50
 -10  -8  -1  121.29    9.40
  10   8   1  115.29   10.50
  10   8   1  115.09    8.60
 -11  -8  -1    3.50    2.20
  11   8   1    4.10    3.30
  11   8   1    3.00    2.00
  16  -9  -1   26.30    3.70
  16  -9  -1   19.10    3.00
 -16   9   1   17.30    2.60
 -16   9   1   24.20    2.80
  15  -9  -1    2.70    2.80
  15  -9  -1    2.10    1.70
 -15   9   1    2.90    1.60
 -15   9   1    1.10    2.00
  14  -9  -1  560.34   33.60
  14  -9  -1  596.14   33.20
 -14   9   1  563.64   33.40
 -14   9   1  529.65   33.10
 -14   9   1  548.95   33.30
  13  -9  -1   50.69    6.50
  13  -9  -1   49.30    4.80
 -13   9   1   44.40    5.80
 -13   9   1   32.80    5.90
 -13   9   1   47.50    5.10
  12  -9  -1 1086.49   67.39
  12  -9  -1 1267.47   67.99
  12  -9  -1 1149.98   68.29
 -12   9   1 1143.49   67.89
 -12   9   1 1164.28   68.09
  11  -9  -1   -1.20    2.50
  11  -9  -1   -2.10    2.60
  11  -9  -1    4.90    3.90
  11  -9  -1   -1.30    3.50
  11  -9  -1    2.50    2.30
 -11   9   1    5.00    4.80
 -11   9   1   -1.50    3.00
 -11   9   1   -0.30    2.70
 -11   9   1   -1.50    2.50
  10  -9  -1 1023.80   57.39
  10  -9  -1 1014.70   57.29
  10  -9  -1  960.30   57.09
  10  -9  -1  955.40   57.79
  10  -9  -1  912.91   57.19
  10  -9  -1  940.21   56.89
 -10   9   1  972.60   57.79
 -10   9   1 1009.40   57.49
 -10   9   1  980.00   57.59
 -10   9   1 1014.10   57.59
   9  -9  -1   13.30    2.90
   9  -9  -1   21.20    2.80
   9  -9  -1   13.80    3.00
   9  -9  -1   15.00    2.90
   9  -9  -1   13.60    2.50
   9  -9  -1   18.90    4.50
  -9   9   1   21.40    3.80
  -9   9   1   13.30    2.70
  -9   9   1   23.00    3.70
  -9   9   1   15.80    3.30
   8  -9  -1  891.61   48.90
   8  -9  -1  868.31   49.10
   8  -9  -1  785.82   49.60
   8  -9  -1  824.12   48.90
   8  -9  -1  840.52   48.70
   8  -9  -1  815.32   48.70
  -8   9   1  826.62   49.30
  -8   9   1  786.12   49.30
  -8   9   1  854.21   49.00
  -8   9   1  855.51   49.20
   7  -9  -1  120.69    8.10
   7  -9  -1  103.29   10.70
   7  -9  -1  107.19    8.80
   7  -9  -1  114.49    8.00
   7  -9  -1  127.29    7.90
   7  -9  -1  113.89    8.00
  -7   9   1  114.39   11.90
  -7   9   1  118.29    9.40
  -7   9   1  107.89    9.80
  -7   9   1  116.59    8.30
   6  -9  -1 1138.39   67.89
   6  -9  -1 1143.99   68.39
   6  -9  -1 1237.98   68.09
   6  -9  -1 1201.48   68.09
   6  -9  -1 1180.68   67.89
   6  -9  -1 1286.67   68.49
  -6   9   1 1082.69   68.59
  -6   9   1 1125.69   67.79
  -6   9   1 1134.59   68.09
  -6   9   1 1236.48   68.29
  -6   9   1 1127.69   67.99
  -6   9   1 1152.98   68.39
   5  -9  -1   10.90    2.30
   5  -9  -1   10.70    2.00
   5  -9  -1    7.00    2.00
   5  -9  -1   10.50    2.40
   5  -9  -1   11.70    3.00
  -5   9   1   11.10    3.00
  -5   9   1    8.30    2.00
  -5   9   1   17.20    4.80
  -5   9   1   10.60    3.60
  -5   9   1    7.00    3.60
   4  -9  -1   90.19    6.80
   4  -9  -1   93.39    7.10
   4  -9  -1   88.99    7.30
   4  -9  -1   98.99    7.00
   4  -9  -1   93.09    6.60
  -4   9   1   92.49    7.90
  -4   9   1   93.29    6.50
  -4   9   1  104.49    7.80
  -4   9   1   93.89    7.10
  -4   9   1   90.69    8.90
   3  -9  -1   61.69    5.00
   3  -9  -1   63.59    5.60
   3  -9  -1   60.29    4.80
   3  -9  -1   61.19    5.40
   3  -9  -1   71.59    5.40
  -3   9   1   58.79    6.10
  -3   9   1   53.39    5.30
  -3   9   1   59.79    5.00
  -3   9   1   63.89    6.50
  -3   9   1   53.19    7.10
   2  -9  -1    2.80    1.80
   2  -9  -1    5.10    2.40
   2  -9  -1    3.50    2.40
  -2   9   1    5.30    2.80
  -2   9   1    3.40    3.70
  -2   9   1    3.10    2.40
  -2   9   1    8.60    2.00
  -2   9   1    5.80    3.00
   1  -9  -1    9.70    2.50
   1  -9  -1    7.80    2.20
   1  -9  -1    7.50    2.50
  -1   9   1    4.60    2.80
  -1   9   1    4.50    3.90
  -1   9   1    9.50    2.10
  -1   9   1    3.70    2.90
  -1   9   1    4.70    2.70
   0  -9  -1   10.00    3.90
   0  -9  -1   18.20    3.10
   0  -9  -1   23.80    3.80
   0  -9  -1   23.40    3.10
   0   9   1   18.30    3.40
   0   9   1   21.10    4.40
   0   9   1   26.60    5.20
   0   9   1   21.20    5.70
   0   9   1   26.40    3.80
   0   9   1   19.80    3.40
  -1  -9  -1   28.00    4.30
  -1  -9  -1   30.50    5.50
  -1  -9  -1   23.80    3.60
  -1  -9  -1   21.50    3.80
  -1  -9  -1   25.80    4.20
  -1  -9  -1   26.20    5.60
   1   9   1   22.10    4.50
   1   9   1   35.20    5.70
   1   9   1   23.60    6.30
   1   9   1   29.20    4.30
   1   9   1   21.70    4.50
   1   9   1   30.00    3.90
   1   9   1   30.10    7.10
  -2  -9  -1   17.60    3.70
  -2  -9  -1   10.00    2.90
  -2  -9  -1   20.40    4.20
  -2  -9  -1   14.90    3.00
  -2  -9  -1   10.20    6.10
  -2  -9  -1   12.10    5.00
   2   9   1    9.00    4.20
   2   9   1   14.70    4.90
   2   9   1   11.80    7.70
   2   9   1   10.50    3.30
   2   9   1   12.80    6.30
   2   9   1   11.80    2.80
  -3  -9  -1   15.00    3.50
  -3  -9  -1   14.30    4.40
  -3  -9  -1   17.80    5.80
   3   9   1   21.60   10.40
   3   9   1   13.50    4.20
   3   9   1   31.10    5.00
   3   9   1   21.40    3.80
   3   9   1    9.40    3.70
   3   9   1   16.90    6.40
  -4  -9  -1    4.60    4.20
  -4  -9  -1   -2.20    5.30
  -4  -9  -1    2.10    3.80
   4   9   1    0.30    3.50
   4   9   1    5.10    3.60
   4   9   1    2.90    6.40
   4   9   1    4.80    3.90
   4   9   1    2.90    3.90
  -5  -9  -1    3.10    4.10
  -5  -9  -1   -2.10    4.90
  -5  -9  -1    6.10    4.30
   5   9   1    4.70    3.50
   5   9   1   -6.10    4.90
   5   9   1   -1.10    3.60
   5   9   1   -0.60    3.70
   5   9   1   -3.80    6.30
  -6  -9  -1   -3.20    4.00
  -6  -9  -1    5.50    5.50
  -6  -9  -1    0.00    4.90
   6   9   1    3.20    3.80
   6   9   1    0.30    6.00
   6   9   1   -1.00    4.80
   6   9   1   -0.30    3.90
  -7  -9  -1    4.50    3.80
  -7  -9  -1   -8.70    4.00
   7   9   1   -2.60    5.30
   7   9   1    1.80    3.30
  -8  -9  -1    8.00    3.50
  -8  -9  -1   21.40    4.60
   8   9   1   10.00    3.30
   8   9   1   13.30    5.30
  -9  -9  -1    4.10    3.00
  -9  -9  -1    5.30    3.30
   9   9   1    8.20    4.20
   9   9   1    3.20    2.40
 -10  -9  -1   -1.10    2.20
  10   9   1    3.10    3.30
  10   9   1    0.90    2.00
  15 -10  -1    8.90    2.10
  15 -10  -1    9.90    3.20
 -15  10   1   12.20    2.90
 -15  10   1   10.40    2.00
  14 -10  -1  209.38   13.40
  14 -10  -1  183.88   12.70
 -14  10   1  226.58   13.00
 -14  10   1  178.48   12.90
  13 -10  -1   -0.40    3.40
  13 -10  -1   -2.70    2.00
 -13  10   1   -0.20    3.00
 -13  10   1    0.40    2.20
 -13  10   1   -0.50    2.90
  12 -10  -1  624.64   37.40
  12 -10  -1  639.44   36.90
 -12  10   1  560.94   37.00
 -12  10   1  683.53   37.20
 -12  10   1  588.44   36.80
  11 -10  -1   47.80    6.90
  11 -10  -1   50.19    7.20
  11 -10  -1   39.30    6.30
  11 -10  -1   46.00    5.60
 -11  10   1   38.30    7.30
 -11  10   1   53.59    5.80
 -11  10   1   44.40    6.20
  10 -10  -1  185.38   12.40
  10 -10  -1  174.48   12.70
  10 -10  -1  182.68   12.70
  10 -10  -1  204.38   14.20
 -10  10   1  211.48   13.30
 -10  10   1  195.88   13.40
   9 -10  -1  118.39    8.50
   9 -10  -1  124.19   10.40
   9 -10  -1  131.49    9.30
   9 -10  -1  103.69    9.50
   9 -10  -1  122.99    9.30
   9 -10  -1  111.19    8.50
   9 -10  -1  106.09   10.50
  -9  10   1  129.79    9.80
  -9  10   1  123.09    9.50
   8 -10  -1   29.50    4.30
   8 -10  -1   32.50    5.60
   8 -10  -1   38.10    4.70
   8 -10  -1   43.70    5.90
   8 -10  -1   43.80    6.60
   8 -10  -1   38.00    4.40
   8 -10  -1   26.00    3.80
  -8  10   1   41.30    6.10
  -8  10   1   38.40    6.60
   7 -10  -1   10.90    5.10
   7 -10  -1    7.50    2.50
   7 -10  -1    4.80    3.90
   7 -10  -1    7.40    2.70
   7 -10  -1    3.90    3.40
   7 -10  -1    9.40    2.60
   7 -10  -1    9.30    2.70
  -7  10   1    8.30    6.10
  -7  10   1   11.50    3.70
  -7  10   1    6.20    3.60
   6 -10  -1   76.69    6.40
   6 -10  -1   77.79    6.60
   6 -10  -1   78.89    7.80
   6 -10  -1   70.29    6.30
   6 -10  -1   73.49    7.70
   6 -10  -1   67.99    9.40
   6 -10  -1   69.09    5.80
  -6  10   1   67.49   10.10
  -6  10   1   74.99    8.60
  -6  10   1   70.99    7.40
  -6  10   1   64.89    6.40
   5 -10  -1   13.80    2.60
   5 -10  -1   17.30    3.10
   5 -10  -1   10.70    5.30
   5 -10  -1   14.50    2.90
   5 -10  -1   14.50    4.30
   5 -10  -1   14.70    4.00
   5 -10  -1   10.90    2.50
  -5  10   1   11.00    5.30
  -5  10   1   12.70    4.10
  -5  10   1   11.30    4.40
  -5  10   1    6.70    4.30
  -5  10   1   19.50    3.80
  -5  10   1   13.80    5.60
  -5  10   1   11.40    2.80
   4 -10  -1   80.59    8.10
   4 -10  -1   77.49    7.00
   4 -10  -1   83.49    6.70
   4 -10  -1   82.19    9.90
   4 -10  -1   93.79   10.70
   4 -10  -1   84.79    6.40
   4 -10  -1   80.99    6.90
  -4  10   1   82.99    9.40
  -4  10   1   79.79    7.70
  -4  10   1   86.69   10.20
  -4  10   1   80.39    7.80
  -4  10   1   80.29    8.30
  -4  10   1   83.49    8.10
  -4  10   1   85.49    6.70
   3 -10  -1    6.60    4.70
   3 -10  -1   11.40    3.50
   3 -10  -1    9.40    3.00
   3 -10  -1    8.20    2.20
   3 -10  -1    9.90    2.80
  -3  10   1    5.20    3.70
  -3  10   1   17.50    4.90
  -3  10   1    6.70    3.60
  -3  10   1    7.00    3.40
  -3  10   1    3.60    2.50
  -3  10   1    3.40    3.70
  -3  10   1    9.50    5.40
   2 -10  -1   51.89    5.30
   2 -10  -1   52.79    6.30
   2 -10  -1   52.59    8.60
   2 -10  -1   44.80    5.90
   2 -10  -1   51.49    5.80
  -2  10   1   43.50    6.90
  -2  10   1   44.90    8.50
  -2  10   1   52.49    6.90
  -2  10   1   39.80    8.60
  -2  10   1   57.29    5.40
  -2  10   1   59.79    6.60
  -2  10   1   47.90    6.60
   1 -10  -1   23.90    5.00
   1 -10  -1   19.70    3.60
   1 -10  -1   21.60    3.30
   1 -10  -1   20.00    3.40
   1 -10  -1   16.60    3.70
  -1  10   1   18.50    3.80
  -1  10   1   19.00    3.90
  -1  10   1   17.90    5.00
  -1  10   1   23.10    3.40
  -1  10   1   27.70    4.30
  -1  10   1   20.70    6.50
  -1  10   1    7.60    5.00
   0 -10  -1  742.23   42.70
   0 -10  -1  706.63   42.10
   0 -10  -1  677.73   41.60
   0 -10  -1  722.63   42.10
   0 -10  -1  673.03   41.80
   0  10   1  732.13   42.00
   0  10   1  725.23   44.90
   0  10   1  682.73   43.10
   0  10   1  723.33   41.90
   0  10   1  681.13   42.70
   0  10   1  707.83   42.30
   0  10   1  726.43   41.90
  -1 -10  -1   -1.60    4.00
  -1 -10  -1    0.00    3.50
  -1 -10  -1    1.30    2.90
  -1 -10  -1  -10.30    4.60
   1  10   1   -4.50    3.70
   1  10   1    1.30    7.90
   1  10   1   -1.10    3.90
   1  10   1   -0.30    3.40
   1  10   1    4.30    5.30
   1  10   1    2.40    2.90
  -2 -10  -1 1135.59   66.59
  -2 -10  -1 1147.09   67.19
  -2 -10  -1 1097.59   66.69
   2  10   1 1111.49   67.29
   2  10   1 1123.69   66.19
   2  10   1 1163.48   66.79
   2  10   1 1154.68   66.69
  -3 -10  -1   67.79    8.20
  -3 -10  -1   77.59    8.10
  -3 -10  -1   93.59    9.70
   3  10   1   68.79    8.30
   3  10   1   72.19    7.90
   3  10   1   70.19   11.10
   3  10   1   69.39    7.90
   3  10   1   64.69    8.90
  -4 -10  -1  384.96   25.30
  -4 -10  -1  432.96   26.30
  -4 -10  -1  361.56   25.70
   4  10   1  427.76   25.40
   4  10   1  414.46   26.80
   4  10   1  395.86   25.40
  -5 -10  -1   21.10    5.90
  -5 -10  -1   27.60    6.10
  -5 -10  -1   26.60    5.30
  -5 -10  -1   14.00    4.10
   5  10   1   22.80    5.90
   5  10   1   23.00    6.20
   5  10   1   14.90    6.10
   5  10   1   15.60    4.10
  -6 -10  -1  153.88   12.60
  -6 -10  -1  142.79   11.30
   6  10   1  149.88   13.50
   6  10   1  149.39   11.30
  -7 -10  -1   -3.10    3.40
  -7 -10  -1    2.80    3.30
   7  10   1   -2.00    4.70
   7  10   1   -2.30    2.80
  -8 -10  -1   57.69    6.70
  -8 -10  -1   49.99    6.40
   8  10   1   49.50    7.60
  -9 -10  -1   -0.90    2.30
   9  10   1    0.10    2.00
   9  10   1    3.30    3.40
  15 -11  -1   -3.30    3.20
  15 -11  -1    0.20    1.80
  14 -11  -1  493.45   29.40
  14 -11  -1  503.95   28.90
 -14  11   1  460.65   29.00
  13 -11  -1    1.70    3.50
  13 -11  -1    4.20    2.30
 -13  11   1    0.90    2.10
 -13  11   1    0.90    2.90
  12 -11  -1  212.18   15.20
  12 -11  -1  240.88   14.70
 -12  11   1  211.48   14.60
 -12  11   1  229.38   14.60
  11 -11  -1    1.40    2.80
  11 -11  -1   -0.70    4.00
 -11  11   1    0.80    2.70
 -11  11   1    0.20    3.00
  10 -11  -1    2.90    3.00
  10 -11  -1   -3.90    4.10
  10 -11  -1    2.10    4.50
  10 -11  -1   -3.50    7.70
  10 -11  -1    2.30    3.20
 -10  11   1   11.90   12.10
 -10  11   1    2.50    2.70
 -10  11   1    2.50    3.10
   9 -11  -1   26.60    7.20
   9 -11  -1   41.90    6.00
   9 -11  -1   39.80    6.30
   9 -11  -1   37.20    5.60
   9 -11  -1   36.70    6.60
  -9  11   1   31.30    4.50
  -9  11   1   43.60   10.90
  -9  11   1   34.70    5.80
   8 -11  -1  188.28   12.50
   8 -11  -1  140.09   12.70
   8 -11  -1  160.38   14.00
   8 -11  -1  171.48   11.70
   8 -11  -1  144.09   12.50
   8 -11  -1  186.68   13.40
   8 -11  -1  174.78   11.90
  -8  11   1  185.88   12.30
  -8  11   1  197.58   17.60
   7 -11  -1   33.00    5.00
   7 -11  -1   30.40    5.00
   7 -11  -1   39.90    6.10
   7 -11  -1   43.50    8.10
   7 -11  -1   36.90    7.10
   7 -11  -1   28.20    4.30
   7 -11  -1   30.60    4.80
  -7  11   1   38.90    4.70
  -7  11   1   48.50   11.80
   6 -11  -1  119.49   10.60
   6 -11  -1  100.79    8.50
   6 -11  -1   97.69    9.20
   6 -11  -1  121.99    8.60
   6 -11  -1   93.89    8.10
   6 -11  -1   89.39    8.70
  -6  11   1   98.99    8.80
  -6  11   1  121.19   13.60
  -6  11   1  110.29   10.00
   5 -11  -1   12.90    3.20
   5 -11  -1   19.90    5.40
   5 -11  -1   12.20    3.40
   5 -11  -1   13.10    3.10
   5 -11  -1   12.30    3.80
   5 -11  -1   11.30    3.90
  -5  11   1    5.50    4.00
  -5  11   1    6.20    4.90
  -5  11   1    6.90    3.60
  -5  11   1   13.50    6.80
  -5  11   1   18.10    5.10
   4 -11  -1  564.04   33.90
   4 -11  -1  592.34   34.40
   4 -11  -1  546.85   34.20
   4 -11  -1  551.54   34.10
   4 -11  -1  591.44   35.10
  -4  11   1  551.04   34.90
  -4  11   1  578.64   34.20
  -4  11   1  564.04   34.50
  -4  11   1  629.34   37.50
  -4  11   1  559.44   34.30
   3 -11  -1    2.90    3.20
   3 -11  -1    5.00    3.40
   3 -11  -1    7.80    4.00
   3 -11  -1    7.50    3.00
   3 -11  -1   11.70    4.80
  -3  11   1   12.40    4.90
  -3  11   1    9.40    4.50
  -3  11   1    5.30    4.20
  -3  11   1    7.60    3.40
  -3  11   1    2.00    3.70
  -3  11   1    2.90    6.90
   2 -11  -1   78.79    7.30
   2 -11  -1   82.49    9.40
   2 -11  -1   82.09    8.00
   2 -11  -1   77.29   11.90
   2 -11  -1   81.39    8.10
  -2  11   1   78.69   13.80
  -2  11   1   85.79    7.70
  -2  11   1   81.79    9.30
  -2  11   1   84.89    8.70
  -2  11   1   97.89    9.60
  -2  11   1   95.19    8.30
   1 -11  -1   70.19    8.80
   1 -11  -1   70.99    7.50
   1 -11  -1   54.89    8.10
   1 -11  -1   79.59    7.00
  -1  11   1   78.39    7.10
  -1  11   1   66.59    7.60
  -1  11   1   50.59    9.20
  -1  11   1   77.49   14.60
  -1  11   1   68.09    9.30
  -1  11   1   60.39    8.00
   0 -11  -1   87.69    8.70
   0 -11  -1   86.39    8.10
   0 -11  -1   72.59    9.60
   0  11   1   83.09   10.20
   0  11   1   96.89   10.10
   0  11   1   98.19    8.90
   0  11   1   87.39    8.20
   0  11   1   92.79    8.80
  -1 -11  -1    7.60    4.80
  -1 -11  -1   21.40    4.10
  -1 -11  -1   19.90    4.40
   1  11   1   11.80    4.10
   1  11   1   17.90    4.30
   1  11   1   12.10    4.10
   1  11   1   13.80    5.70
  -2 -11  -1    4.90    3.70
  -2 -11  -1    1.30    4.00
  -2 -11  -1    2.60    5.00
   2  11   1   -5.60    5.60
   2  11   1    6.40    4.40
   2  11   1    1.60    4.40
   2  11   1    0.60    3.80
  -3 -11  -1    0.60    4.70
  -3 -11  -1    6.10    3.70
  -3 -11  -1    5.20    4.70
   3  11   1    7.80    5.50
   3  11   1   -1.10    4.80
   3  11   1    8.50    3.70
  -4 -11  -1   24.20    5.10
  -4 -11  -1   27.30    4.40
   4  11   1   24.00    4.30
   4  11   1   23.60    6.00
  -5 -11  -1   49.99    6.90
  -5 -11  -1   63.79    7.90
  -5 -11  -1   32.50    6.10
   5  11   1   45.70    6.20
   5  11   1   41.60    6.60
  -6 -11  -1    2.10    3.40
  -6 -11  -1   -2.40    3.50
   6  11   1    0.20    2.80
   6  11   1    3.00    4.40
  -7 -11  -1    8.30    3.10
  -7 -11  -1   -3.90    3.20
   7  11   1    4.80    2.70
   7  11   1   -0.90    3.90
  -8 -11  -1    2.50    2.40
   8  11   1    6.40    3.50
  14 -12  -1   77.39    6.90
  14 -12  -1   74.39    5.70
 -14  12   1   79.49    6.30
  13 -12  -1   21.00    3.20
  13 -12  -1   33.80    4.30
 -13  12   1   24.80    3.80
  12 -12  -1  135.69   10.60
  12 -12  -1  129.59    9.60
 -12  12   1  131.39    9.40
  11 -12  -1   68.89    7.90
  11 -12  -1   70.99    7.00
 -11  12   1   63.39    6.50
  10 -12  -1   11.80    4.50
  10 -12  -1    5.50    3.30
 -10  12   1   11.60    3.30
   9 -12  -1    3.60    3.30
   9 -12  -1   -0.40    4.50
  -9  12   1    3.70    3.90
  -9  12   1   -0.70    3.10
   8 -12  -1   17.70    4.20
   8 -12  -1   19.20    4.20
   8 -12  -1   19.30    5.00
  -8  12   1   24.90    4.00
  -8  12   1   15.90    4.70
   7 -12  -1   56.69    8.60
   7 -12  -1   60.59    8.30
   7 -12  -1   78.19    7.40
   7 -12  -1   71.99    8.80
   7 -12  -1   65.79    7.30
  -7  12   1   81.39    7.50
  -7  12   1   53.59    8.30
  -7  12   1   70.59   16.60
   6 -12  -1  249.97   18.70
   6 -12  -1  246.18   18.30
   6 -12  -1  339.27   18.90
   6 -12  -1  293.17   19.50
  -6  12   1  316.37   18.70
  -6  12   1  292.07   24.30
  -6  12   1  287.87   19.20
   5 -12  -1   18.10    4.20
   5 -12  -1   27.90    5.30
   5 -12  -1    9.10    3.70
   5 -12  -1   19.30    4.40
  -5  12   1   11.90    9.30
  -5  12   1   20.50    4.90
  -5  12   1   11.10    3.80
   4 -12  -1  169.08   14.50
   4 -12  -1  225.98   14.10
   4 -12  -1  192.68   14.00
   4 -12  -1  214.58   15.30
  -4  12   1  210.08   14.90
  -4  12   1  184.88   14.70
  -4  12   1  225.48   14.00
  -4  12   1  207.48   21.10
   3 -12  -1   29.60    4.60
   3 -12  -1   25.70    5.30
   3 -12  -1   39.70    5.70
  -3  12   1   25.90    6.00
  -3  12   1   29.10    5.40
  -3  12   1   43.40    7.90
  -3  12   1   25.80    4.50
   2 -12  -1  374.56   23.40
   2 -12  -1  376.46   22.70
   2 -12  -1  342.97   22.70
  -2  12   1  314.77   22.90
  -2  12   1  385.76   22.80
  -2  12   1  376.86   23.50
  -2  12   1  360.86   23.00
   1 -12  -1    3.80    3.70
   1 -12  -1   -2.30    3.30
   1 -12  -1    2.20    4.60
  -1  12   1    5.00    5.00
  -1  12   1    4.50    3.70
  -1  12   1    3.20    4.40
  -1  12   1   -2.20    4.90
   0 -12  -1  243.18   15.70
   0 -12  -1  236.58   16.40
   0 -12  -1  220.88   16.10
   0  12   1  258.87   16.00
   0  12   1  231.38   16.50
   0  12   1  187.28   16.10
   0  12   1  236.88   16.90
  -1 -12  -1   15.50    4.90
  -1 -12  -1   13.20    3.80
  -1 -12  -1    8.00    4.70
   1  12   1   13.00    4.00
   1  12   1   19.60    5.60
   1  12   1   19.20    5.60
  -2 -12  -1   16.30    6.80
  -2 -12  -1   35.70    6.50
  -2 -12  -1   27.90    5.10
   2  12   1   25.40    8.50
   2  12   1   46.20    6.60
   2  12   1   27.50    6.00
  -3 -12  -1   77.99    7.80
  -3 -12  -1   75.69    8.70
   3  12   1   66.19    9.70
   3  12   1   71.49    7.70
  -4 -12  -1  116.79    9.10
  -4 -12  -1  111.29    9.90
  -4 -12  -1   93.99    9.70
   4  12   1  108.59    9.20
   4  12   1  106.19   11.10
  -5 -12  -1   -2.20    3.30
  -5 -12  -1   -2.40    5.10
  -5 -12  -1    2.00    3.20
   5  12   1    0.30    2.80
   5  12   1   -0.40    4.20
  -6 -12  -1   28.50    4.30
  -6 -12  -1   43.20    5.80
   6  12   1   33.80    5.00
   6  12   1   43.00    5.10
  -7 -12  -1   -0.40    2.30
   7  12   1    2.10    3.20
  14 -13  -1   25.90    3.20
  14 -13  -1   23.10    4.20
 -14  13   1   25.50    3.40
  13 -13  -1    9.80    3.30
  13 -13  -1   12.80    2.30
  13 -13  -1   11.80    3.40
 -13  13   1   10.50    2.80
  12 -13  -1  274.07   16.50
  12 -13  -1  290.77   17.30
 -12  13   1  272.57   16.90
 -12  13   1  229.28   16.30
  11 -13  -1    0.60    3.60
  11 -13  -1    0.10    2.50
 -11  13   1   -0.90    3.10
 -11  13   1    2.40    2.80
  10 -13  -1  420.66   26.00
  10 -13  -1  417.66   25.50
 -10  13   1  405.26   25.20
 -10  13   1  425.46   25.90
   9 -13  -1   11.00    4.40
   9 -13  -1   17.00    3.50
  -9  13   1   19.00    3.60
  -9  13   1   10.40    4.10
   8 -13  -1  192.28   13.60
   8 -13  -1  175.88   12.30
  -8  13   1  171.48   12.20
  -8  13   1  168.98   12.90
   7 -13  -1    1.30    4.40
   7 -13  -1   -4.10    3.10
  -7  13   1    5.50    4.20
  -7  13   1   -1.40    3.30
   6 -13  -1    9.60    3.40
   6 -13  -1   11.90    4.60
   6 -13  -1    7.30    6.10
  -6  13   1    9.10    3.60
  -6  13   1   16.70    4.70
   5 -13  -1   12.30    4.50
   5 -13  -1   11.00    3.30
   5 -13  -1    7.00    5.50
  -5  13   1    9.00    3.60
  -5  13   1    9.60    4.60
   4 -13  -1   -2.50    4.40
   4 -13  -1    0.70    3.20
   4 -13  -1    1.70    4.80
  -4  13   1    0.90    3.40
  -4  13   1    2.40    4.70
   3 -13  -1    7.50    3.40
   3 -13  -1   13.20    4.70
   3 -13  -1   12.90    5.00
  -3  13   1    6.00    3.60
  -3  13   1   17.10    5.10
   2 -13  -1  116.69   10.20
   2 -13  -1  116.49    9.10
   2 -13  -1   75.69   10.10
  -2  13   1  105.89   10.50
  -2  13   1  105.49   12.80
  -2  13   1  103.79    9.20
   1 -13  -1    8.70    3.50
   1 -13  -1    7.00    4.30
   1 -13  -1    4.90    5.30
  -1  13   1   10.50    5.30
  -1  13   1   10.60    3.80
  -1  13   1   13.70    7.10
   0 -13  -1   38.90    6.20
   0 -13  -1   40.90    7.60
   0  13   1   33.70    6.10
   0  13   1   37.20    6.50
  -1 -13  -1   16.90    3.70
  -1 -13  -1   16.30    4.70
   1  13   1   14.30    3.80
   1  13   1   19.10    5.50
  -2 -13  -1    4.30    3.90
  -2 -13  -1    1.30    3.30
   2  13   1    0.90    3.00
   2  13   1   -1.20    4.60
  -3 -13  -1   -3.30    3.40
  -3 -13  -1   -0.10    3.10
   3  13   1    1.30    4.50
   3  13   1    1.70    3.10
  -4 -13  -1    5.80    3.50
  -4 -13  -1    6.60    3.30
  -4 -13  -1    8.80    4.20
   4  13   1    8.90    3.00
   4  13   1   11.00    4.30
  -5 -13  -1   10.30    3.10
  -5 -13  -1   -2.20    6.90
   5  13   1    9.80    3.70
   5  13   1    4.60    2.60
  -6 -13  -1    5.70    2.50
   6  13   1    2.40    3.30
   6  13   1    8.10    2.60
  13 -14  -1    1.10    2.80
  13 -14  -1    2.00    1.80
 -13  14   1    2.00    2.20
  12 -14  -1   18.50    3.40
  12 -14  -1   14.10    3.50
 -12  14   1   12.30    2.90
  11 -14  -1   -0.30    2.10
  11 -14  -1   -7.80    3.20
 -11  14   1   -2.00    2.80
 -11  14   1    0.00    3.00
  10 -14  -1    8.00    3.70
  10 -14  -1    9.50    2.60
 -10  14   1    9.60    3.10
 -10  14   1    7.30    3.20
   9 -14  -1   24.60    4.40
   9 -14  -1   20.40    3.20
  -9  14   1   19.40    3.50
  -9  14   1   27.40    4.30
   8 -14  -1    2.20    2.70
   8 -14  -1    5.30    4.00
  -8  14   1    7.70    3.70
  -8  14   1    7.90    3.10
   7 -14  -1   21.30    3.50
   7 -14  -1   37.90    6.60
  -7  14   1   25.90    3.90
  -7  14   1   28.90    4.80
   6 -14  -1   16.30    4.20
   6 -14  -1   14.40    3.30
  -6  14   1   13.70    4.50
  -6  14   1   13.70    3.50
   5 -14  -1    0.30    2.80
   5 -14  -1    0.20    4.10
  -5  14   1    2.20    4.40
  -5  14   1   -2.30    3.10
   4 -14  -1   11.00    3.30
   4 -14  -1   14.80    4.50
  -4  14   1   12.80    4.60
  -4  14   1   13.80    3.70
   3 -14  -1    3.40    3.10
   3 -14  -1    3.80    4.20
  -3  14   1   -1.00    3.20
  -3  14   1   -0.20    4.50
   2 -14  -1   33.70    5.50
   2 -14  -1   32.80    5.90
  -2  14   1   49.90    8.20
  -2  14   1   28.90    4.50
   1 -14  -1    2.80    4.00
   1 -14  -1    3.60    3.10
  -1  14   1    2.20    4.70
  -1  14   1    3.40    3.30
   0 -14  -1   25.00    4.90
   0 -14  -1   32.30    5.70
   0  14   1   20.10    5.20
   0  14   1   20.30    3.90
  -1 -14  -1   36.40    6.00
  -1 -14  -1   39.80    6.60
   1  14   1   32.20    5.50
   1  14   1   31.00    5.80
  -2 -14  -1   34.40    6.10
  -2 -14  -1   32.00    5.70
   2  14   1   30.70    5.20
   2  14   1   31.40    5.40
  -3 -14  -1    8.40    3.50
  -3 -14  -1   11.90    3.60
  -3 -14  -1    6.00    3.30
   3  14   1   11.50    2.90
   3  14   1   12.90    4.10
  -4 -14  -1   38.80    7.40
  -4 -14  -1   51.49    5.50
   4  14   1   49.20    5.20
   4  14   1   44.20    6.40
  -5 -14  -1   -0.60    2.20
   5  14   1   -6.00    3.00
   5  14   1    3.80    2.40
  12 -15  -1   -0.40    1.80
  12 -15  -1    2.80    2.70
 -12  15   1    0.60    2.20
  11 -15  -1    8.60    2.10
  11 -15  -1    7.50    3.10
 -11  15   1    8.00    2.60
  10 -15  -1    6.80    2.30
  10 -15  -1    2.30    3.10
 -10  15   1    8.60    2.80
 -10  15   1    7.20    3.00
   9 -15  -1    8.40    2.40
   9 -15  -1    2.60    3.40
  -9  15   1   14.50    3.10
  -9  15   1    3.50    3.10
   8 -15  -1  186.88   12.40
   8 -15  -1  200.58   13.30
  -8  15   1  190.68   12.70
  -8  15   1  194.78   13.30
   7 -15  -1    9.30    3.70
   7 -15  -1    6.70    2.60
  -7  15   1    8.90    3.70
  -7  15   1   11.80    4.10
  -7  15   1   10.50    3.10
   6 -15  -1  110.29    9.20
   6 -15  -1   98.99    8.00
  -6  15   1  105.49    9.30
  -6  15   1  100.99    8.50
   5 -15  -1    4.30    2.80
   5 -15  -1    0.40    3.80
  -5  15   1    1.00    3.00
  -5  15   1    1.80    3.90
   4 -15  -1   35.70    6.30
   4 -15  -1   24.70    3.70
  -4  15   1   29.70    4.90
  -4  15   1   18.90    3.80
   3 -15  -1    2.00    3.70
   3 -15  -1    3.80    2.90
  -3  15   1    2.70    3.00
  -3  15   1   -1.00    4.20
   2 -15  -1   25.00    3.90
   2 -15  -1   37.90    6.80
  -2  15   1   40.60    5.60
  -2  15   1   36.40    5.90
   1 -15  -1    2.60    2.90
   1 -15  -1    3.90    3.80
  -1  15   1    9.70    4.40
  -1  15   1    3.20    2.90
   0 -15  -1    4.20    3.50
   0 -15  -1    3.00    3.10
   0  15   1    0.30    4.20
   0  15   1    2.70    2.90
  -1 -15  -1    0.30    3.20
  -1 -15  -1    2.30    3.20
   1  15   1    0.90    2.70
   1  15   1    0.70    3.80
  -2 -15  -1   13.00    3.20
  -2 -15  -1   16.20    3.40
   2  15   1   11.80    3.90
   2  15   1   14.40    2.90
  -3 -15  -1    4.70    2.60
  -3 -15  -1    2.10    3.50
   3  15   1    3.80    3.40
   3  15   1    2.20    2.30
  10 -16  -1   -0.90    2.70
  10 -16  -1    1.00    2.10
 -10  16   1    0.20    2.50
 -10  16   1    4.50    2.40
   9 -16  -1   11.30    3.20
   9 -16  -1    5.30    2.10
  -9  16   1    9.20    3.00
  -9  16   1    9.40    2.80
  -9  16   1    7.00    3.20
   8 -16  -1    6.00    3.10
   8 -16  -1   -0.50    2.20
  -8  16   1   -1.40    3.50
  -8  16   1   -2.80    2.80
  -8  16   1    5.60    3.00
   7 -16  -1   -4.80    3.00
   7 -16  -1    0.70    2.30
  -7  16   1    0.30    3.00
  -7  16   1   -2.40    2.80
   6 -16  -1    0.10    3.20
   6 -16  -1   -3.60    2.30
  -6  16   1   -1.70    3.20
  -6  16   1    0.20    2.70
   5 -16  -1   28.60    4.50
   5 -16  -1   46.40    6.10
  -5  16   1   36.50    6.30
  -5  16   1   27.90    4.90
   4 -16  -1   11.50    3.60
   4 -16  -1   10.90    2.90
  -4  16   1   11.40    3.70
  -4  16   1   14.20    3.10
   3 -16  -1    4.00    3.30
   3 -16  -1    0.00    2.60
  -3  16   1    5.50    2.90
  -3  16   1    6.70    3.70
   2 -16  -1   -1.10    3.10
   2 -16  -1   -1.10    2.90
  -2  16   1    5.80    3.80
  -2  16   1    2.70    2.80
   1 -16  -1    1.50    3.00
   1 -16  -1   -6.30    3.20
  -1  16   1    2.60    3.70
  -1  16   1    6.00    2.70
   0 -16  -1   48.80    5.50
   0  16   1   36.80    5.00
   0  16   1   51.69    6.80
  -1 -16  -1    6.30    2.80
  -1 -16  -1   10.40    2.80
   1  16   1   10.00    2.60
   1  16   1   13.10    3.70
   8 -17  -1   10.80    2.80
  -8  17   1    9.50    2.70
   7 -17  -1   10.00    4.30
   7 -17  -1   16.60    3.10
  -7  17   1   16.00    3.10
  -7  17   1   12.30    3.70
   6 -17  -1    7.30    2.80
   6 -17  -1    7.60    2.70
  -6  17   1    4.90    2.80
  -6  17   1    5.70    3.00
   5 -17  -1    3.90    2.90
   5 -17  -1    2.40    2.80
  -5  17   1   -1.30    3.00
  -5  17   1   -0.40    2.90
   4 -17  -1   16.20    3.20
  -4  17   1   12.10    3.00
  -4  17   1   14.30    3.60
   3 -17  -1   -2.40    2.60
  -3  17   1    0.90    3.10
  -3  17   1    2.10    2.70
   2 -17  -1    7.10    2.70
  -2  17   1    8.40    3.30
  -2  17   1    6.10    2.70
  -1  17   1   -5.20    2.80
   0  17  -2   10.70    2.50
   0 -17   2   21.70    3.90
   0 -17   2    9.00    2.50
  -1  17  -2   -4.90    5.80
  -1  17  -2    2.70    2.20
   1 -17   2    2.70    2.20
   1 -17   2    1.70    2.10
  -2  17  -2   27.80    6.30
  -2  17  -2   31.10    4.30
   2 -17   2   29.00    4.40
  -3  17  -2   11.60    5.30
  -3  17  -2    0.20    2.30
   3 -17   2   -1.10    2.40
  -4  17  -2    0.00    2.20
  -4  17  -2   -5.60    5.20
   4 -17   2   -0.80    2.20
  -5  17  -2   -2.00    2.10
  -5  17  -2    2.50    4.70
   5 -17   2    2.70    2.40
  -6  17  -2    1.90    4.40
  -6  17  -2    1.60    2.20
   6 -17   2    0.90    2.20
  -7  17  -2   21.80    4.50
  -7  17  -2   30.70    3.90
   7 -17   2   32.40    4.00
  -8  17  -2   29.60    3.70
  -8  17  -2   25.20    4.30
   8 -17   2   36.60    3.90
  -9  17  -2    4.20    3.60
  -9  17  -2    1.40    2.00
   3  16  -2   11.10    2.40
  -3 -16   2   10.00    2.70
  -3 -16   2    5.60    2.20
   2  16  -2   21.50    7.40
   2  16  -2   29.80    4.40
  -2 -16   2   35.70    4.70
  -2 -16   2   35.40    4.40
   1  16  -2    0.80    6.30
   1  16  -2   -0.60    2.40
  -1 -16   2   -1.50    2.40
  -1 -16   2   -0.20    2.50
   0  16  -2   29.10    6.50
   0  16  -2   17.40    3.20
   0 -16   2   26.70    4.60
  -1  16  -2   -5.30    6.20
  -1  16  -2    3.50    2.70
   1 -16   2   -1.40    2.70
  -2  16  -2   -7.70    6.20
  -2  16  -2    1.50    2.60
   2 -16   2    1.20    2.70
  -3  16  -2   17.00    6.10
  -3  16  -2    6.90    2.70
   3 -16   2    7.80    3.00
  -4  16  -2   21.90    3.40
  -4  16  -2   22.00    6.10
   4 -16   2   17.70    3.60
  -5  16  -2   71.49    9.70
  -5  16  -2   53.79    6.00
   5 -16   2   63.19    6.20
  -6  16  -2   53.79    8.40
  -6  16  -2   57.79    5.90
   6 -16   2   61.89    6.20
  -7  16  -2    8.00    4.40
  -7  16  -2    9.60    2.70
   7 -16   2   16.90    3.10
  -8  16  -2   91.49    6.60
  -8  16  -2   64.79    7.90
   8 -16   2   83.59    6.70
  -9  16  -2   -2.10    2.00
  -9  16  -2   -2.90    3.50
   9 -16   2   -0.30    2.10
 -10  16  -2  119.69    9.60
 -10  16  -2  151.48    9.00
  10 -16   2  134.09    9.10
   5  15  -2    0.00    1.90
  -5 -15   2    1.10    1.90
  -5 -15   2   -2.20    3.60
   4  15  -2   46.80    4.60
  -4 -15   2   34.50    4.40
  -4 -15   2   26.00    5.20
   3  15  -2   10.80    6.60
   3  15  -2    1.80    2.30
  -3 -15   2    3.70    2.70
  -3 -15   2    3.90    2.60
   2  15  -2   -0.30    2.60
   2  15  -2    4.50    6.70
  -2 -15   2    2.70    2.80
  -2 -15   2    0.50    2.50
   1  15  -2    8.30    6.90
   1  15  -2   -0.10    2.70
   1  15  -2   -6.00    4.20
  -1 -15   2   -0.20    3.00
   0  15  -2    0.50    3.90
   0  15  -2    0.20    2.90
   0  15  -2   -6.60    7.10
   0 -15   2    6.10    3.30
  -1  15  -2    6.30    3.10
  -1  15  -2    2.50    3.90
  -1  15  -2   12.00    6.80
   1 -15   2    4.90    3.20
  -2  15  -2   22.50    6.60
  -2  15  -2    4.80    4.00
  -2  15  -2   14.90    3.60
   2 -15   2   12.20    3.80
  -3  15  -2   -0.60    3.80
  -3  15  -2    6.50    6.20
  -3  15  -2   -3.00    2.80
   3 -15   2   -1.30    5.90
   3 -15   2    1.40    3.30
  -4  15  -2   32.20    4.40
  -4  15  -2   35.10    4.90
  -4  15  -2   33.00    6.60
   4 -15   2   41.00    6.10
   4 -15   2   17.50    4.70
  -5  15  -2   11.60    3.20
  -5  15  -2   16.40    4.70
  -5  15  -2   11.50    5.50
   5 -15   2    9.60    4.00
   5 -15   2    8.80    3.40
  -6  15  -2  157.68   13.40
  -6  15  -2  175.28   11.70
   6 -15   2  197.88   11.90
   6 -15   2  133.59   11.80
  -7  15  -2   12.70    3.00
  -7  15  -2   15.80    4.80
   7 -15   2   14.10    3.60
   7 -15   2   12.90    3.40
  -8  15  -2  186.38   12.10
  -8  15  -2  170.38   13.20
   8 -15   2  186.18   12.50
  -9  15  -2    2.90    2.30
  -9  15  -2    3.90    3.70
   9 -15   2    2.00    2.60
 -10  15  -2  168.68   12.00
 -10  15  -2  174.68   11.20
  10 -15   2  181.38   11.70
 -11  15  -2   20.00    3.40
 -11  15  -2   22.90    3.60
  11 -15   2   16.00    3.00
 -12  15  -2    7.20    2.10
 -12  15  -2   11.70    3.00
  12 -15   2    9.10    2.30
   6  14  -2    7.50    2.20
  -6 -14   2    3.80    2.10
  -6 -14   2    6.00    6.00
   5  14  -2    9.90    2.60
  -5 -14   2   11.40    3.20
  -5 -14   2   10.40    2.60
   4  14  -2   26.10    4.50
   4  14  -2   29.20    7.90
   4  14  -2   20.20    6.80
  -4 -14   2   15.70    3.40
  -4 -14   2   22.60    3.90
   3  14  -2   -6.90    7.10
   3  14  -2    2.50    3.60
   3  14  -2   -1.70    2.60
  -3 -14   2   -2.60    2.90
  -3 -14   2   -1.40    2.90
   2  14  -2  123.99    9.70
   2  14  -2  102.99   11.80
   2  14  -2  111.29   14.60
   2  14  -2  114.19    9.20
  -2 -14   2  129.49    9.80
   1  14  -2   22.20    7.70
   1  14  -2   39.40    6.40
   1  14  -2   26.90    4.10
  -1 -14   2   37.60    6.00
   0  14  -2  205.38   13.90
   0  14  -2  209.78   14.60
   0  14  -2  198.38   15.00
   0  14  -2  192.18   17.40
   0 -14   2  228.78   14.60
  -1  14  -2   24.10    3.80
  -1  14  -2   17.00    4.90
  -1  14  -2   20.20    7.30
  -1  14  -2   25.30    4.40
   1 -14   2   31.50    5.80
   1 -14   2   23.50    5.00
  -2  14  -2  410.56   28.40
  -2  14  -2  469.75   27.20
  -2  14  -2  434.36   27.00
  -2  14  -2  435.06   26.60
   2 -14   2  482.65   27.40
   2 -14   2  393.56   26.80
  -3  14  -2   53.59    8.10
  -3  14  -2   54.79    6.80
  -3  14  -2   67.99    7.30
  -3  14  -2   66.09    8.40
   3 -14   2   58.19    8.00
   3 -14   2   83.19    7.50
  -4  14  -2  177.08   12.50
  -4  14  -2  179.68   13.50
  -4  14  -2  186.28   12.90
  -4  14  -2  184.38   15.00
   4 -14   2  185.38   13.00
   4 -14   2  177.88   13.00
  -5  14  -2    8.20    3.30
  -5  14  -2   14.20    5.10
  -5  14  -2    3.50    3.50
  -5  14  -2    8.10    5.90
   5 -14   2    8.90    3.60
   5 -14   2    9.70    3.70
  -6  14  -2  137.59   12.80
  -6  14  -2  129.19   18.60
  -6  14  -2  126.99   10.80
  -6  14  -2  143.69   10.60
   6 -14   2  142.39   10.50
   6 -14   2  154.58   11.10
  -7  14  -2   12.10    3.20
  -7  14  -2   12.50    4.50
  -7  14  -2   13.40    5.20
   7 -14   2   10.60    3.50
   7 -14   2   10.00    3.50
   7 -14   2    8.10    7.10
  -8  14  -2   10.80    4.90
  -8  14  -2    7.70    2.90
   8 -14   2   12.10    3.30
   8 -14   2   17.10    3.70
   8 -14   2    4.40    3.90
  -9  14  -2   81.29    6.90
  -9  14  -2   79.79    8.60
   9 -14   2   72.59    7.10
   9 -14   2   75.79    7.90
   9 -14   2   88.39    7.50
 -10  14  -2  115.59    9.90
 -10  14  -2  138.29    9.10
  10 -14   2  135.39    9.50
  10 -14   2  113.89    8.90
  10 -14   2  126.39    9.40
 -11  14  -2   19.40    4.00
 -11  14  -2   14.20    2.60
  11 -14   2   27.70    4.20
  11 -14   2    7.10    3.90
  11 -14   2   14.40    3.10
 -12  14  -2    4.40    3.20
 -12  14  -2    4.20    2.00
  12 -14   2    6.00    2.40
  12 -14   2    5.10    2.50
 -13  14  -2    9.90    2.90
 -13  14  -2   13.60    2.20
  13 -14   2   14.80    2.50
   7  13  -2    8.80    2.40
  -7 -13   2    8.90    2.30
   6  13  -2    1.00    2.30
  -6 -13   2    3.00    3.50
  -6 -13   2    3.00    2.40
   5  13  -2    1.60    2.60
   5  13  -2   -0.40    6.90
   5  13  -2   -0.60    3.50
  -5 -13   2    4.10    3.50
  -5 -13   2    2.40    2.90
   4  13  -2   16.30    5.30
   4  13  -2    9.70    3.30
   4  13  -2   13.90    3.40
   4  13  -2    0.00    7.70
  -4 -13   2   15.40    3.80
  -4 -13   2   15.80    3.80
   3  13  -2    5.90    7.50
   3  13  -2    6.90    4.60
   3  13  -2    8.70    3.30
   3  13  -2   13.90    3.40
  -3 -13   2   10.40    3.70
   2  13  -2   11.60    4.30
   2  13  -2   14.10    3.90
   2  13  -2   20.70    3.50
   2  13  -2   17.50    7.70
  -2 -13   2   17.80    4.30
   1  13  -2   -0.60    2.80
   1  13  -2   -1.40    5.00
   1  13  -2   -6.40    7.40
   1  13  -2   -1.70    3.80
   1  13  -2    1.90    3.40
  -1 -13   2    2.80    3.60
  -1 -13   2    1.50    6.20
  -1 -13   2    1.70    5.10
   0  13  -2   50.59    8.70
   0  13  -2   51.59    8.20
   0  13  -2   60.89    6.80
   0  13  -2   61.19    6.40
   0  13  -2   62.19    7.40
   0 -13   2   39.80    6.00
   0 -13   2   71.19    7.30
   0 -13   2   38.10    6.90
  -1  13  -2    6.50    3.40
  -1  13  -2    4.90    4.60
  -1  13  -2   -3.80    7.30
  -1  13  -2   -0.50    3.40
  -1  13  -2    1.80    2.80
   1 -13   2   -0.40    5.60
   1 -13   2   -0.80    3.60
   1 -13   2   -0.40    4.50
  -2  13  -2   36.00    6.20
  -2  13  -2   42.20    7.80
  -2  13  -2   33.00    5.50
  -2  13  -2   33.80    6.00
  -2  13  -2   38.30    5.50
   2 -13   2   29.40    6.30
   2 -13   2   51.59    6.50
   2 -13   2   23.60    4.90
  -3  13  -2   11.70    4.60
  -3  13  -2   13.60    3.90
  -3  13  -2    9.70    3.00
  -3  13  -2   22.30    7.10
  -3  13  -2   10.00    3.40
   3 -13   2    8.20    3.50
   3 -13   2   14.40    4.20
  -4  13  -2   15.70    4.70
  -4  13  -2   20.90    6.80
  -4  13  -2   21.30    3.50
  -4  13  -2   12.10    3.70
  -4  13  -2   19.30    3.80
   4 -13   2   21.90    4.30
   4 -13   2   10.90    4.00
  -5  13  -2   37.60    5.80
  -5  13  -2   36.30    7.00
  -5  13  -2   35.20    6.20
  -5  13  -2   47.90    8.40
  -5  13  -2   36.70    4.80
   5 -13   2   47.00    6.50
   5 -13   2   35.30    6.20
  -6  13  -2   71.29    7.00
  -6  13  -2   85.69   10.80
  -6  13  -2   74.89    7.20
  -6  13  -2   54.19   11.60
  -6  13  -2   60.09    8.40
   6 -13   2   73.79    7.80
   6 -13   2   78.69    7.60
  -7  13  -2   46.50    5.90
  -7  13  -2   40.40    6.80
  -7  13  -2   38.40    4.70
  -7  13  -2   38.60    5.90
   7 -13   2   31.90    5.20
   7 -13   2   41.50    6.30
   7 -13   2   45.60    6.20
  -8  13  -2   11.80    5.20
  -8  13  -2   23.90    4.40
  -8  13  -2   16.80    3.30
   8 -13   2   11.30    3.70
   8 -13   2   16.60    3.60
   8 -13   2   15.70    4.10
  -9  13  -2   11.40    4.80
  -9  13  -2    8.50    2.90
   9 -13   2    5.00    3.30
   9 -13   2    7.50    3.40
   9 -13   2    7.10    3.70
 -10  13  -2  272.87   18.90
 -10  13  -2  302.97   17.90
  10 -13   2  271.77   17.60
  10 -13   2  285.27   18.20
 -11  13  -2    0.40    3.70
 -11  13  -2    1.10    2.20
  11 -13   2   -0.20    2.80
  11 -13   2   -5.90    2.70
 -12  13  -2  312.77   18.60
 -12  13  -2  313.87   19.40
  12 -13   2  307.67   19.00
  12 -13   2  289.97   18.40
 -13  13  -2    4.40    2.00
 -13  13  -2    3.90    2.90
  13 -13   2    0.80    2.20
  13 -13   2    0.70    2.20
   8  12  -2   34.10    4.50
  -8 -12   2   30.20    4.20
   7  12  -2    9.30    4.00
   7  12  -2    4.20    2.60
  -7 -12   2    0.00    4.50
  -7 -12   2    7.90    2.70
   6  12  -2   78.79    7.60
   6  12  -2   81.19   10.40
   6  12  -2   84.19    7.50
   6  12  -2   90.59   13.50
  -6 -12   2   80.49    8.60
  -6 -12   2   86.99    7.90
   5  12  -2    6.10    4.40
   5  12  -2    1.30    2.90
   5  12  -2    1.90    7.50
   5  12  -2    3.40    3.00
  -5 -12   2   -0.30    3.40
  -5 -12   2   -2.70    3.60
   4  12  -2  158.98   12.00
   4  12  -2  153.48   12.00
   4  12  -2  112.19   16.40
   4  12  -2  187.58   11.40
  -4 -12   2  154.28   12.40
  -4 -12   2  186.78   12.70
   3  12  -2   10.50    3.80
   3  12  -2    8.80    2.90
   3  12  -2   11.70    8.50
   3  12  -2   15.20    4.80
  -3 -12   2    7.60    4.10
  -3 -12   2    6.10    5.50
  -3 -12   2   16.60    7.50
   2  12  -2   65.49    7.90
   2  12  -2   68.09    6.40
   2  12  -2   45.00    9.90
   2  12  -2   59.29    7.00
   2  12  -2   74.59    8.00
  -2 -12   2   75.99    8.10
  -2 -12   2   61.29    8.90
   1  12  -2   20.30    8.70
   1  12  -2   31.70    5.00
   1  12  -2   32.90    5.60
   1  12  -2   32.70    4.70
   1  12  -2   35.10    5.20
  -1 -12   2   39.40    6.60
  -1 -12   2   23.80    5.20
  -1 -12   2   30.60    5.50
   0  12  -2    0.00    3.40
   0  12  -2    0.20    2.80
   0  12  -2    3.30    2.60
   0  12  -2   -1.30    3.50
   0  12  -2    6.30    8.10
   0 -12   2    2.10    3.50
   0 -12   2    2.80    4.50
   0 -12   2    8.00    4.00
  -1  12  -2    5.90    3.70
  -1  12  -2    2.00    7.70
  -1  12  -2    7.50    3.30
  -1  12  -2    4.30    2.70
  -1  12  -2    7.00    2.90
   1 -12   2    5.10    4.20
   1 -12   2    3.30    3.70
   1 -12   2    4.90    3.70
  -2  12  -2   20.20    7.70
  -2  12  -2   32.40    5.10
  -2  12  -2   23.60    3.90
  -2  12  -2   27.30    4.50
  -2  12  -2   34.60    5.20
   2 -12   2   28.70    4.50
   2 -12   2   30.80    4.70
   2 -12   2   27.20    4.50
  -3  12  -2    6.50    3.50
  -3  12  -2   10.20    2.80
  -3  12  -2    9.80    7.20
  -3  12  -2    7.80    2.80
  -3  12  -2    5.60    3.10
   3 -12   2   14.10    4.10
   3 -12   2    2.70    3.70
   3 -12   2    4.10    3.80
  -4  12  -2   84.39    7.20
  -4  12  -2   67.39   11.70
  -4  12  -2   83.49    7.30
  -4  12  -2   80.39    7.00
  -4  12  -2   79.79    7.80
   4 -12   2   67.49    9.00
   4 -12   2   75.39    8.00
   4 -12   2   87.69    8.10
  -5  12  -2   84.19    7.10
  -5  12  -2   76.39    7.50
  -5  12  -2   72.59    7.20
  -5  12  -2   87.99    7.70
  -5  12  -2   75.89   11.50
   5 -12   2   68.59    8.90
   5 -12   2   89.19    8.30
   5 -12   2   64.59   10.50
   5 -12   2   86.79    8.00
  -6  12  -2   65.29    6.50
  -6  12  -2   55.19   10.40
  -6  12  -2   48.60    6.80
  -6  12  -2   59.09    6.20
  -6  12  -2   56.39    6.90
   6 -12   2   60.59    7.10
   6 -12   2   47.30    8.40
   6 -12   2   42.50    6.30
   6 -12   2   50.59    7.00
  -7  12  -2  151.58   10.50
  -7  12  -2  139.89   11.30
  -7  12  -2  150.38   10.70
  -7  12  -2  155.98   11.00
  -7  12  -2  143.89   13.30
   7 -12   2  129.69   10.40
   7 -12   2  136.59   11.10
   7 -12   2  154.28   11.10
   7 -12   2  137.79   12.80
  -8  12  -2   23.40    4.00
  -8  12  -2   29.80    4.10
  -8  12  -2   18.50    5.00
   8 -12   2   18.90    4.20
   8 -12   2   30.00    4.30
   8 -12   2   21.00    6.90
  -9  12  -2   48.20    7.30
  -9  12  -2   53.49    5.90
   9 -12   2   50.89    6.70
   9 -12   2   49.99    6.60
 -10  12  -2    6.80    2.90
 -10  12  -2    7.60    3.30
  10 -12   2    7.00    3.20
  10 -12   2    2.60    3.10
 -11  12  -2    8.30    3.00
 -11  12  -2    8.40    2.70
  11 -12   2    9.00    3.00
  11 -12   2    7.10    3.00
 -12  12  -2    1.50    2.20
 -12  12  -2    0.20    2.60
  12 -12   2    3.30    2.70
  12 -12   2    0.80    2.60
 -13  12  -2   32.10    4.00
  13 -12   2   35.30    4.60
  13 -12   2   38.60    4.80
 -14  12  -2    3.10    2.00
 -14  12  -2    2.60    2.40
  14 -12   2    1.50    2.00
   9  11  -2   -0.10    2.20
  -9 -11   2    2.20    2.30
  -9 -11   2   -1.60    2.00
   8  11  -2   12.30    3.00
   8  11  -2    7.30    3.60
  -8 -11   2   17.60    3.30
   7  11  -2    5.10    7.80
   7  11  -2    3.30    4.80
   7  11  -2    6.90    3.00
   7  11  -2    9.80    3.20
  -7 -11   2    2.00    4.90
  -7 -11   2    5.00    3.20
   6  11  -2    4.00    2.80
   6  11  -2   10.10    8.10
   6  11  -2    6.80    4.10
   6  11  -2    3.60    3.30
  -6 -11   2    4.20    3.80
  -6 -11   2    3.60    4.40
   5  11  -2   38.80    6.30
   5  11  -2   19.50    4.20
   5  11  -2   34.60    9.60
   5  11  -2   25.90    9.30
   5  11  -2   30.30    5.00
  -5 -11   2   27.30    4.90
  -5 -11   2   36.60    5.50
  -5 -11   2   31.40    7.10
   4  11  -2   -1.00    2.50
   4  11  -2    5.30    9.30
   4  11  -2    2.60    4.10
   4  11  -2    1.40    3.40
  -4 -11   2    2.20    4.10
  -4 -11   2    5.70    5.70
  -4 -11   2    0.90    4.70
   3  11  -2   29.80    4.60
   3  11  -2   23.20    3.80
   3  11  -2   27.80    4.80
   3  11  -2   34.60    6.00
   3  11  -2   22.10    9.50
  -3 -11   2   29.00    5.00
  -3 -11   2   18.10    4.70
  -3 -11   2   21.50    5.70
   2  11  -2    1.80    2.50
   2  11  -2    4.90    9.40
   2  11  -2    0.00    3.10
   2  11  -2   -2.90    3.70
   2  11  -2   -2.20    2.50
  -2 -11   2    2.30    4.90
  -2 -11   2   -0.10    3.90
  -2 -11   2   -0.20    3.60
   1  11  -2   45.00    5.50
   1  11  -2   37.60    5.20
   1  11  -2   34.30    5.00
   1  11  -2   45.10   10.00
   1  11  -2   38.20    5.30
  -1 -11   2   36.20    6.60
  -1 -11   2   38.70    6.00
  -1 -11   2   34.50    5.50
   0  11  -2  536.55   31.80
   0  11  -2  490.35   34.10
   0  11  -2  558.54   31.70
   0  11  -2  533.95   31.30
   0  11  -2  546.05   31.20
   0 -11   2  495.95   31.50
   0 -11   2  528.85   31.80
   0 -11   2  485.55   31.80
  -1  11  -2   14.40    8.70
  -1  11  -2   17.30    4.00
  -1  11  -2   21.10    3.20
  -1  11  -2   20.00    3.00
  -1  11  -2   21.80    3.30
   1 -11   2   14.50    4.40
   1 -11   2   19.60    4.50
   1 -11   2   15.90    3.90
   1 -11   2   25.50    3.60
  -2  11  -2    7.40    8.40
  -2  11  -2    1.40    2.20
  -2  11  -2    2.00    2.20
  -2  11  -2    1.40    3.40
  -2  11  -2    4.90    2.40
   2 -11   2    9.40    3.80
   2 -11   2    4.00    3.50
   2 -11   2    1.90    3.80
   2 -11   2    4.00    2.70
  -3  11  -2   22.90    4.00
  -3  11  -2   19.90    4.00
  -3  11  -2   41.00    8.40
  -3  11  -2   28.90    3.50
  -3  11  -2   23.30    4.10
   3 -11   2   22.10    4.40
   3 -11   2   26.40    4.30
   3 -11   2   29.60    4.40
   3 -11   2   21.10    3.50
  -4  11  -2   88.79    7.00
  -4  11  -2   85.19    6.80
  -4  11  -2   73.79   13.10
  -4  11  -2   86.49    7.00
  -4  11  -2   93.49    8.10
   4 -11   2   89.89    8.50
   4 -11   2   85.09    8.50
   4 -11   2   94.79    7.90
   4 -11   2   80.39   11.90
   4 -11   2   83.99    7.30
  -5  11  -2  214.88   14.20
  -5  11  -2  213.88   13.50
  -5  11  -2  199.38   13.40
  -5  11  -2  224.98   13.60
  -5  11  -2  188.38   17.20
   5 -11   2  212.18   14.40
   5 -11   2  205.98   13.50
   5 -11   2  208.88   14.20
   5 -11   2  199.78   14.40
  -6  11  -2    4.30    3.30
  -6  11  -2    7.50    2.80
  -6  11  -2    3.10    2.70
  -6  11  -2    5.30    2.60
   6 -11   2    4.30    2.60
   6 -11   2    6.00    4.00
   6 -11   2    3.50    3.90
   6 -11   2    7.20    3.70
  -7  11  -2    2.20    4.40
  -7  11  -2    6.10    3.10
  -7  11  -2    0.40    3.20
  -7  11  -2    5.70    2.70
  -7  11  -2    1.60    3.00
   7 -11   2   -0.10    4.10
   7 -11   2    1.40    2.70
   7 -11   2    2.70    3.70
   7 -11   2    8.70    3.40
  -8  11  -2  123.99   10.30
  -8  11  -2  121.59   10.80
  -8  11  -2  139.89    9.40
  -8  11  -2  142.89   10.10
  -8  11  -2  132.89    9.90
   8 -11   2  141.89   10.00
   8 -11   2  111.49   10.20
   8 -11   2  116.29    9.00
   8 -11   2  110.99   10.90
  -9  11  -2   24.00    4.20
  -9  11  -2   32.30    5.50
  -9  11  -2   30.40    5.40
  -9  11  -2   25.80    4.10
  -9  11  -2   35.80    4.10
   9 -11   2   27.90    4.20
   9 -11   2   30.00    4.40
   9 -11   2   14.50    3.50
   9 -11   2   22.50    5.50
 -10  11  -2   71.29    9.20
 -10  11  -2   82.99    8.40
 -10  11  -2  105.69    8.00
  10 -11   2  100.69    8.10
  10 -11   2   88.29    8.10
 -11  11  -2    5.10    3.10
 -11  11  -2    1.80    2.50
  11 -11   2    2.30    3.00
  11 -11   2   10.80    3.10
 -12  11  -2    4.90    2.30
 -12  11  -2    5.80    2.80
  12 -11   2   -0.90    2.70
  12 -11   2    5.40    2.70
 -13  11  -2    5.00    2.30
 -13  11  -2    0.40    2.00
  13 -11   2   -1.50    2.50
  13 -11   2    3.50    2.40
 -14  11  -2  118.99    8.00
 -14  11  -2  110.29    7.60
  14 -11   2   99.29    8.30
  14 -11   2  123.39    8.10
  10  10  -2    5.10    2.20
 -10 -10   2    6.80    2.10
 -10 -10   2   10.20    2.20
   9  10  -2   -3.00    3.30
   9  10  -2    0.50    2.50
  -9 -10   2    0.80    2.60
   8  10  -2   21.90    3.40
   8  10  -2   12.20    8.30
   8  10  -2   24.90    4.00
   8  10  -2   14.20    4.70
  -8 -10   2   27.20    7.20
  -8 -10   2   19.50    3.90
   7  10  -2    6.40    3.90
   7  10  -2    0.10    3.20
   7  10  -2   -5.30    8.60
  -7 -10   2    0.70    3.70
  -7 -10   2   -2.00    5.30
   6  10  -2    4.50    3.70
   6  10  -2    2.00    4.50
   6  10  -2    1.30    3.20
   6  10  -2    6.10    5.60
   6  10  -2    4.30    2.60
   6  10  -2   10.20    9.60
  -6 -10   2    5.10    4.60
  -6 -10   2    1.20    5.10
  -6 -10   2   -5.40    4.90
   5  10  -2    4.30    2.50
   5  10  -2    8.10   11.30
   5  10  -2   -1.30    2.80
   5  10  -2    2.40    3.60
   5  10  -2    5.60    3.90
  -5 -10   2    5.50    4.30
  -5 -10   2   -1.80    5.70
  -5 -10   2    3.20    4.60
  -5 -10   2   -6.20    4.40
   4  10  -2   77.79    7.90
   4  10  -2   81.49    7.30
   4  10  -2   96.49    7.30
   4  10  -2   80.09    9.40
  -4 -10   2   81.89    8.60
  -4 -10   2   97.19    9.60
  -4 -10   2   94.19   11.10
   3  10  -2   95.89    8.00
   3  10  -2   83.69    9.60
   3  10  -2  109.89    8.50
   3  10  -2  117.99    8.10
  -3 -10   2  104.69    9.10
  -3 -10   2  119.49   10.30
  -3 -10   2   98.29   11.50
   2  10  -2 1095.09   63.09
   2  10  -2 1130.29   63.49
   2  10  -2 1108.19   63.09
   2  10  -2 1071.09   63.69
  -2 -10   2 1066.49   63.49
  -2 -10   2 1103.79   63.79
  -2 -10   2  991.50   63.59
   1  10  -2    0.10    2.10
   1  10  -2    0.30    2.30
   1  10  -2    0.60    1.80
   1  10  -2    1.90    3.70
  -1 -10   2    0.20    3.80
  -1 -10   2   -1.20    2.50
  -1 -10   2    4.80    4.80
  -1 -10   2    0.80    3.50
   0  10  -2  719.73   41.00
   0  10  -2  703.83   40.80
   0  10  -2  687.83   41.20
   0  10  -2  700.53   40.70
   0  10  -2  645.94   41.30
   0 -10   2  699.13   40.90
   0 -10   2  690.43   40.90
   0 -10   2  687.53   41.20
  -1  10  -2   82.79    7.60
  -1  10  -2   68.29    5.90
  -1  10  -2   74.69    6.20
  -1  10  -2   75.89    7.10
  -1  10  -2   73.29    5.80
   1 -10   2   77.29    6.50
   1 -10   2   71.89    7.40
   1 -10   2   70.99    6.00
  -2  10  -2  185.18   11.60
  -2  10  -2  165.28   12.40
  -2  10  -2  177.08   11.40
  -2  10  -2  183.68   11.30
  -2  10  -2  175.58   12.10
   2 -10   2  167.38   12.40
   2 -10   2  177.38   11.70
   2 -10   2  177.18   11.40
  -3  10  -2    1.40    3.40
  -3  10  -2    1.70    2.10
  -3  10  -2    4.50    1.90
  -3  10  -2   -1.80    3.00
  -3  10  -2   -0.20    1.60
   3 -10   2    3.00    2.50
   3 -10   2   -0.90    2.00
   3 -10   2    0.50    3.60
  -4  10  -2    7.30    2.40
  -4  10  -2    5.50    3.60
  -4  10  -2   11.60    2.10
  -4  10  -2    9.60    2.10
   4 -10   2   10.70    4.40
   4 -10   2    9.00    3.10
   4 -10   2   10.10    2.20
   4 -10   2    3.30    2.20
   4 -10   2    9.80    3.80
  -5  10  -2    6.90    2.40
  -5  10  -2   10.80    2.30
  -5  10  -2    8.80    3.40
  -5  10  -2    6.70    2.00
   5 -10   2    2.20    3.40
   5 -10   2    9.70    2.40
   5 -10   2    0.90    4.00
   5 -10   2    7.80    2.50
   5 -10   2    5.20    3.10
  -6  10  -2  224.38   14.20
  -6  10  -2  238.28   14.10
  -6  10  -2  238.68   15.00
  -6  10  -2  251.57   14.50
  -6  10  -2  208.48   16.30
  -6  10  -2  244.98   14.30
   6 -10   2  217.58   15.10
   6 -10   2  201.18   14.20
   6 -10   2  199.08   15.10
   6 -10   2  224.98   15.00
  -7  10  -2    5.00    3.10
  -7  10  -2    4.50    2.10
  -7  10  -2    1.40    4.30
  -7  10  -2    5.50    2.50
  -7  10  -2    5.90    2.70
  -7  10  -2    7.70    2.60
   7 -10   2    6.20    3.50
   7 -10   2    6.30    3.60
   7 -10   2    9.70    3.50
   7 -10   2    4.40    1.80
  -8  10  -2  327.57   20.30
  -8  10  -2  296.97   21.10
  -8  10  -2  322.97   20.40
  -8  10  -2  333.07   20.70
  -8  10  -2  336.17   20.40
  -8  10  -2  338.77   20.20
   8 -10   2  320.97   20.60
   8 -10   2  354.16   21.30
   8 -10   2  332.97   20.60
  -9  10  -2   32.90    4.70
  -9  10  -2   34.70    5.00
  -9  10  -2   28.20    3.90
  -9  10  -2   32.40    5.70
  -9  10  -2   32.20    4.30
  -9  10  -2   30.80    4.50
   9 -10   2   35.10    5.70
   9 -10   2   33.00    6.30
   9 -10   2   31.90    5.40
   9 -10   2   33.60    4.40
 -10  10  -2    8.90    3.50
 -10  10  -2    3.00    2.70
 -10  10  -2    2.40    3.50
 -10  10  -2    3.60    3.10
  10 -10   2    1.10    3.10
  10 -10   2    8.70    4.40
  10 -10   2    2.00    3.00
  10 -10   2    3.70    2.80
 -11  10  -2   99.99    7.90
 -11  10  -2   88.29    7.90
  11 -10   2   95.79    7.70
  11 -10   2   87.49    7.70
 -12  10  -2    4.40    2.50
 -12  10  -2    2.50    2.70
  12 -10   2    8.60    2.80
  12 -10   2    4.90    2.60
 -13  10  -2    7.40    2.40
 -13  10  -2    9.20    2.30
  13 -10   2    6.30    2.60
  13 -10   2    6.00    2.50
 -14  10  -2    4.20    2.90
 -14  10  -2   16.50    2.60
 -14  10  -2    9.90    2.30
  14 -10   2    9.40    2.60
 -15  10  -2    0.70    1.60
 -15  10  -2    5.50    3.00
  15 -10   2    0.40    1.90
  11   9  -2    1.20    2.00
 -11  -9   2    3.90    2.10
 -11  -9   2    2.50    1.70
  10   9  -2   48.40    6.40
 -10  -9   2   65.59    6.20
   9   9  -2   27.30    4.80
   9   9  -2   21.10   10.60
   9   9  -2    9.10    4.40
   9   9  -2   25.90    4.10
  -9  -9   2   25.40    4.40
   8   9  -2  156.28   10.90
   8   9  -2  163.08   11.80
   8   9  -2  168.88   12.50
   8   9  -2  128.29   17.20
  -8  -9   2  140.29   14.80
  -8  -9   2  171.98   12.90
   7   9  -2  106.59   20.10
   7   9  -2  123.39   10.60
   7   9  -2   97.49   10.50
   7   9  -2   88.29   10.80
   7   9  -2  123.89    8.80
   7   9  -2  118.39    9.30
  -7  -9   2  137.19   11.60
  -7  -9   2  119.69   13.30
   6   9  -2  307.77   19.00
   6   9  -2  323.97   20.50
   6   9  -2  322.37   19.90
   6   9  -2  260.57   19.40
   6   9  -2  319.77   19.20
  -6  -9   2  340.67   21.40
  -6  -9   2  302.17   21.30
  -6  -9   2  276.57   20.90
  -6  -9   2  285.57   20.40
   5   9  -2   79.39    6.90
   5   9  -2   82.79    7.60
   5   9  -2   77.99    9.50
  -5  -9   2   78.29    8.30
  -5  -9   2   93.29   10.00
  -5  -9   2   78.29   11.30
   4   9  -2   11.00    2.90
   4   9  -2    9.70    2.60
   4   9  -2   14.90    4.60
   4   9  -2    8.10    2.60
  -4  -9   2    0.70    5.60
  -4  -9   2    8.90    3.20
  -4  -9   2    6.40    5.10
   3   9  -2   27.90    5.00
   3   9  -2   39.30    4.30
   3   9  -2   34.80    4.80
   3   9  -2   34.10    4.60
  -3  -9   2   38.50    5.20
  -3  -9   2   21.20    7.00
  -3  -9   2   39.90    5.80
   2   9  -2   87.99    6.90
   2   9  -2   71.39    7.90
   2   9  -2   91.79    6.80
   2   9  -2   93.79    6.60
   2   9  -2   67.69    8.60
  -2  -9   2   85.49    7.00
  -2  -9   2   92.89    8.80
  -2  -9   2   87.19    7.40
   1   9  -2  166.48   10.90
   1   9  -2  175.18   11.30
   1   9  -2  149.79   11.60
   1   9  -2  184.48   11.20
  -1  -9   2  180.28   11.30
  -1  -9   2  172.78   11.30
   0   9  -2  480.65   30.40
   0   9  -2  520.55   30.80
   0   9  -2  534.95   30.60
   0   9  -2  519.15   30.30
   0  -9   2  528.65   30.50
   0  -9   2  499.55   30.40
  -1   9  -2   75.99    6.60
  -1   9  -2   94.29    6.20
  -1   9  -2   90.59    6.60
  -1   9  -2   82.19    6.10
   1  -9   2   86.89    6.40
   1  -9   2   88.09    6.20
  -2   9  -2  151.48   10.00
  -2   9  -2  162.58   10.10
  -2   9  -2  161.08   10.50
  -2   9  -2  147.79   10.20
   2  -9   2  160.08   10.00
   2  -9   2  160.78   10.30
  -3   9  -2   11.30    2.40
  -3   9  -2    9.30    1.70
  -3   9  -2   12.90    2.10
  -3   9  -2    6.90    6.60
   3  -9   2   12.20    2.10
   3  -9   2   13.80    2.70
   3  -9   2   10.10    1.90
  -4   9  -2   87.89    6.30
  -4   9  -2   92.39    6.60
  -4   9  -2   94.29   11.20
  -4   9  -2   87.59    6.10
   4  -9   2   78.69    6.90
   4  -9   2   84.39    6.20
   4  -9   2   86.79    6.10
  -5   9  -2    6.50    1.80
  -5   9  -2    6.00    1.50
  -5   9  -2    5.50    1.70
  -5   9  -2    4.10    2.10
   5  -9   2    3.70    1.30
   5  -9   2    6.00    1.80
   5  -9   2    2.80    2.30
  -6   9  -2  403.46   24.90
  -6   9  -2  407.86   24.10
  -6   9  -2  416.56   24.30
  -6   9  -2  409.36   24.30
  -6   9  -2  410.76   24.30
   6  -9   2  382.36   23.90
   6  -9   2  415.56   24.20
   6  -9   2  369.16   24.80
   6  -9   2  437.36   24.90
   6  -9   2  391.16   24.70
  -7   9  -2  200.78   14.20
  -7   9  -2  198.18   13.50
  -7   9  -2  202.78   12.90
  -7   9  -2  199.28   12.50
  -7   9  -2  197.68   12.80
  -7   9  -2  186.08   12.70
   7  -9   2  207.98   12.60
   7  -9   2  182.68   13.30
   7  -9   2  210.88   13.40
   7  -9   2  199.18   13.20
  -8   9  -2  156.38   10.10
  -8   9  -2  148.09   10.70
  -8   9  -2  158.28   11.70
  -8   9  -2  166.08   10.50
  -8   9  -2  153.28   10.90
  -8   9  -2  147.69   10.60
   8  -9   2  137.59   10.50
   8  -9   2  156.18   10.90
   8  -9   2  163.48   11.20
   8  -9   2  146.99   10.10
  -9   9  -2  117.19    9.70
  -9   9  -2  122.19    9.50
  -9   9  -2  116.59    9.50
  -9   9  -2  120.19    8.70
  -9   9  -2  121.79    9.10
  -9   9  -2  130.29    9.80
   9  -9   2  132.29    9.60
   9  -9   2  120.29    9.10
   9  -9   2  122.59    8.60
   9  -9   2  132.69   10.00
 -10   9  -2  613.14   38.90
 -10   9  -2  666.53   38.50
 -10   9  -2  621.74   38.50
 -10   9  -2  635.14   38.30
 -10   9  -2  601.94   38.40
 -10   9  -2  623.34   38.10
  10  -9   2  658.73   38.20
  10  -9   2  678.93   38.60
  10  -9   2  641.14   38.10
  10  -9   2  696.43   39.40
 -11   9  -2   29.90    5.10
 -11   9  -2   31.80    6.80
 -11   9  -2   15.90    3.40
 -11   9  -2   22.20    3.60
  11  -9   2   36.90    5.30
  11  -9   2   32.90    4.30
  11  -9   2   35.40    7.20
  11  -9   2   25.90    4.50
 -12   9  -2  375.26   22.60
 -12   9  -2  356.66   22.50
  12  -9   2  375.76   22.70
  12  -9   2  355.96   22.20
 -13   9  -2   -2.10    2.00
 -13   9  -2    1.10    2.20
  13  -9   2    4.10    2.10
  13  -9   2   -0.90    2.20
 -14   9  -2  321.57   19.80
 -14   9  -2  336.67   19.90
  14  -9   2  314.37   19.60
  14  -9   2  331.17   20.00
 -15   9  -2    6.20    2.30
 -15   9  -2   13.80    2.10
 -15   9  -2    6.90    2.40
  15  -9   2   12.50    2.10
  12   8  -2    1.70    2.00
 -12  -8   2    4.20    1.80
 -12  -8   2    2.10    1.90
  11   8  -2    1.80    2.40
  11   8  -2    7.90    4.00
 -11  -8   2    3.00    2.60
  10   8  -2   16.60    3.20
  10   8  -2    7.40    4.50
 -10  -8   2   20.60    4.10
   9   8  -2    0.00    2.30
   9   8  -2   -4.20    9.00
   9   8  -2    3.80    3.60
   9   8  -2    6.00    3.60
  -9  -8   2    4.70    4.20
   8   8  -2  124.29   11.10
   8   8  -2  125.99   10.70
   8   8  -2  132.19    9.50
   8   8  -2   97.09   16.60
   8   8  -2  101.59   11.10
  -8  -8   2  108.49   14.30
  -8  -8   2  109.79   11.40
   7   8  -2   16.20    4.40
   7   8  -2    7.60    4.20
   7   8  -2   15.30    3.00
   7   8  -2   16.00    3.30
   7   8  -2   21.40    4.90
  -7  -8   2    6.30    4.30
  -7  -8   2    4.30    5.90
  -7  -8   2   12.80    5.30
  -7  -8   2    2.60    7.00
   6   8  -2   67.09    6.30
   6   8  -2   61.79    9.30
   6   8  -2   73.09    6.30
   6   8  -2   76.39    6.90
  -6  -8   2   61.49    8.30
  -6  -8   2   60.79    7.70
  -6  -8   2   63.79   10.30
   5   8  -2   37.60    4.70
   5   8  -2   30.30    4.50
   5   8  -2   22.30    5.30
   5   8  -2   29.60    4.60
  -5  -8   2   28.30    5.30
  -5  -8   2   20.00    6.00
  -5  -8   2   35.10    6.30
   4   8  -2   68.59    9.50
   4   8  -2   80.99    6.60
   4   8  -2   76.79    6.60
   4   8  -2   84.39    6.30
  -4  -8   2   83.49    7.00
  -4  -8   2   80.69    9.60
   3   8  -2  134.69    9.00
   3   8  -2  136.69    8.80
   3   8  -2  119.79    9.60
   3   8  -2  132.29    9.10
  -3  -8   2  124.09    9.20
  -3  -8   2  138.69    9.30
   2   8  -2  101.39    7.20
   2   8  -2  104.69    7.00
   2   8  -2   98.99    7.50
   2   8  -2  105.69    7.90
  -2  -8   2  110.19    7.50
  -2  -8   2   95.29    7.40
   1   8  -2   17.70    2.70
   1   8  -2   20.80    3.00
   1   8  -2   20.30    2.70
   1   8  -2   18.90    3.40
  -1  -8   2   18.80    3.20
  -1  -8   2   23.60    3.10
   0   8  -2 1680.93   96.79
   0   8  -2 1730.13   96.59
   0   8  -2 1573.44   96.49
   0   8  -2 1570.54   97.79
   0   8  -2 1655.43   96.39
   0  -8   2 1747.23   96.59
   0  -8   2 1725.53   96.59
  -1   8  -2    9.00    2.00
  -1   8  -2    8.70    2.20
  -1   8  -2   10.70    4.30
  -1   8  -2   10.00    1.70
  -1   8  -2   12.40    2.20
   1  -8   2   15.00    2.60
   1  -8   2   14.30    2.50
  -2   8  -2 3870.01  227.98
  -2   8  -2 3699.23  228.08
  -2   8  -2 4024.20  228.18
   2  -8   2 4109.89  227.98
   2  -8   2 4124.09  228.08
   2  -8   2 3963.60  228.28
  -3   8  -2    2.90    1.50
  -3   8  -2    9.10    4.10
  -3   8  -2    2.20    1.20
  -3   8  -2    4.70    2.00
  -3   8  -2    1.70    1.10
   3  -8   2    3.70    1.30
   3  -8   2    2.30    1.20
   3  -8   2    1.50    1.80
  -4   8  -2 1912.71  118.39
  -4   8  -2 1996.70  118.79
  -4   8  -2 2143.99  118.79
  -4   8  -2 2084.39  118.59
   4  -8   2 2108.79  119.19
   4  -8   2 2103.79  118.59
  -5   8  -2    2.30    1.60
  -5   8  -2    2.80    2.00
  -5   8  -2    1.40    1.30
  -5   8  -2    1.10    1.10
   5  -8   2    2.10    1.20
   5  -8   2    2.60    1.30
   5  -8   2    3.90    1.90
  -6   8  -2 1732.63  107.29
  -6   8  -2 1795.92  107.39
  -6   8  -2 1895.31  107.39
  -6   8  -2 1924.21  107.39
   6  -8   2 1810.62  107.09
   6  -8   2 1992.60  107.39
  -7   8  -2    4.90    1.50
  -7   8  -2    4.90    2.10
  -7   8  -2    6.20    3.10
  -7   8  -2    6.40    2.20
   7  -8   2    5.00    2.90
   7  -8   2    6.20    1.40
   7  -8   2    7.10    3.10
   7  -8   2    4.60    2.10
  -8   8  -2  738.63   44.00
  -8   8  -2  792.52   44.00
  -8   8  -2  786.32   44.40
  -8   8  -2  761.02   44.00
  -8   8  -2  655.03   44.30
   8  -8   2  699.03   44.20
   8  -8   2  794.02   43.90
   8  -8   2  757.52   44.00
  -9   8  -2   56.29    5.80
  -9   8  -2   50.79    6.70
  -9   8  -2   58.99    4.90
  -9   8  -2   47.90    5.70
  -9   8  -2   52.59    6.10
  -9   8  -2   56.19    6.00
   9  -8   2   57.49    4.80
   9  -8   2   58.89    5.90
   9  -8   2   56.39    6.10
 -10   8  -2   55.09    6.50
 -10   8  -2   62.29    6.30
 -10   8  -2   58.29    6.50
 -10   8  -2   52.99    6.10
 -10   8  -2   41.10    7.40
 -10   8  -2   58.99    5.30
  10  -8   2   61.89    5.20
  10  -8   2   66.39    6.30
  10  -8   2   54.69    5.70
 -11   8  -2    3.70    2.80
 -11   8  -2    3.60    2.50
 -11   8  -2    3.50    4.10
 -11   8  -2    3.60    2.70
 -11   8  -2   -1.00    4.20
  11  -8   2   -1.10    2.50
  11  -8   2    2.00    2.60
  11  -8   2    1.00    2.30
 -12   8  -2    8.10    2.60
 -12   8  -2   12.80    2.80
  12  -8   2   10.10    2.90
  12  -8   2   10.70    2.40
 -13   8  -2   15.70    2.90
 -13   8  -2   20.70    3.10
  13  -8   2   19.40    2.60
  13  -8   2   17.10    2.90
 -14   8  -2  154.18   10.20
 -14   8  -2  153.48   10.20
  14  -8   2  154.78    9.90
  14  -8   2  151.38   10.40
 -15   8  -2   23.60    3.90
 -15   8  -2   15.20    2.90
  15  -8   2   19.90    2.70
  15  -8   2   21.20    3.80
  13   7  -2    6.00    1.80
 -13  -7   2    6.00    1.80
 -13  -7   2    3.90    1.60
  12   7  -2  271.07   17.00
 -12  -7   2  261.77   16.90
  11   7  -2   19.50    5.50
  11   7  -2   26.20    4.70
  11   7  -2   22.10    3.80
 -11  -7   2   21.10    3.90
  10   7  -2   30.20    4.50
  10   7  -2   32.00    4.80
  10   7  -2   30.50    5.00
  10   7  -2   13.20    9.60
 -10  -7   2   29.10    5.20
   9   7  -2   10.70    2.70
   9   7  -2    0.60    5.20
   9   7  -2    6.60    3.30
   9   7  -2   12.50   12.70
   9   7  -2    7.50    4.20
   9   7  -2    8.60    5.60
  -9  -7   2    7.00    4.50
   8   7  -2   80.09    8.20
   8   7  -2   73.79    9.70
   8   7  -2   86.49    7.20
   8   7  -2   69.29    8.10
  -8  -7   2   77.69    9.70
  -8  -7   2   54.69    8.10
  -8  -7   2   86.29   15.00
   7   7  -2    3.10    3.10
   7   7  -2    1.10    2.30
   7   7  -2    4.10    2.40
   7   7  -2   -1.50    4.60
   7   7  -2   -3.90    3.10
  -7  -7   2   11.40    8.00
  -7  -7   2    2.70    3.70
  -7  -7   2    5.00    5.70
  -7  -7   2    5.00    5.20
   6   7  -2   76.39    6.40
   6   7  -2   81.49    6.90
   6   7  -2   70.09    9.80
   6   7  -2   86.39    6.70
  -6  -7   2   76.79   12.90
  -6  -7   2   81.19   11.00
  -6  -7   2   86.59    7.70
  -6  -7   2   51.99    9.80
   5   7  -2   -1.80    4.20
   5   7  -2    9.40    4.90
   5   7  -2    1.10    1.90
   5   7  -2   -0.20    2.00
   5   7  -2    0.40    1.90
  -5  -7   2   -4.50    5.30
  -5  -7   2   -0.30    2.10
   4   7  -2   12.20    2.20
   4   7  -2   16.40    3.10
   4   7  -2   13.10    2.60
   4   7  -2   10.30    2.20
  -4  -7   2   13.50    2.90
   3   7  -2  498.15   28.70
   3   7  -2  461.75   29.00
   3   7  -2  469.85   28.60
   3   7  -2  464.85   28.40
  -3  -7   2  483.05   28.70
  -3  -7   2  511.35   28.90
   2   7  -2  566.74   38.30
   2   7  -2  560.94   35.70
   2   7  -2  624.34   36.10
   2   7  -2  606.64   35.60
   2   7  -2  626.54   35.80
  -2  -7   2  652.93   35.90
  -2  -7   2  617.94   35.80
   1   7  -2  142.49   10.60
   1   7  -2  156.98   10.00
   1   7  -2  167.48    9.90
   1   7  -2  142.29    9.60
   1   7  -2  150.28   12.70
  -1  -7   2  160.78    9.90
  -1  -7   2  164.28    9.90
   0   7  -2 1144.29   65.29
   0   7  -2 1182.28   65.49
   0   7  -2 1078.19   65.09
   0   7  -2 1005.10   66.29
   0  -7   2 1164.68   65.29
   0  -7   2 1182.68   65.39
  -1   7  -2    2.10    3.10
  -1   7  -2    1.10    1.20
  -1   7  -2    2.00    1.00
  -1   7  -2    2.10    1.30
   1  -7   2    1.50    1.10
   1  -7   2    1.60    1.30
  -2   7  -2 1461.05   83.79
  -2   7  -2 1544.65   83.89
  -2   7  -2 1365.56   84.79
  -2   7  -2 1406.86   83.59
   2  -7   2 1464.55   83.89
   2  -7   2 1384.76   84.09
   2  -7   2 1534.65   83.79
  -3   7  -2   96.59    6.40
  -3   7  -2  106.79    7.00
  -3   7  -2  110.19    6.70
   3  -7   2  111.79    6.70
   3  -7   2  104.89    6.80
   3  -7   2  113.79    7.30
  -4   7  -2  204.68   12.40
  -4   7  -2  188.48   12.60
  -4   7  -2  198.88   12.20
   4  -7   2  217.38   12.80
   4  -7   2  209.28   12.30
   4  -7   2  192.78   12.10
  -5   7  -2  117.79    7.70
  -5   7  -2  124.09    8.00
  -5   7  -2  116.59    8.20
   5  -7   2  132.69    7.80
   5  -7   2  118.09    7.50
  -6   7  -2  260.17   16.10
  -6   7  -2  264.77   15.80
  -6   7  -2  259.97   15.90
   6  -7   2  281.97   15.80
   6  -7   2  242.08   15.50
  -7   7  -2  217.18   13.10
  -7   7  -2  213.38   13.20
  -7   7  -2  203.18   13.30
   7  -7   2  228.08   12.90
   7  -7   2  194.88   12.60
  -8   7  -2  198.78   12.20
  -8   7  -2  197.58   13.10
  -8   7  -2  208.78   12.30
  -8   7  -2  174.48   12.30
   8  -7   2  189.98   13.80
   8  -7   2  172.68   12.80
   8  -7   2  183.38   12.50
   8  -7   2  205.38   11.90
  -9   7  -2    4.00    2.80
  -9   7  -2   -1.80    3.30
  -9   7  -2    2.80    2.60
  -9   7  -2    4.80    2.30
  -9   7  -2    5.10    2.00
   9  -7   2    5.10    4.10
   9  -7   2    5.80    2.50
   9  -7   2    5.40    1.50
   9  -7   2    6.70    3.00
 -10   7  -2    5.60    2.70
 -10   7  -2    2.10    2.60
 -10   7  -2    7.70    3.40
 -10   7  -2    2.10    2.10
 -10   7  -2    6.30    3.20
  10  -7   2    5.60    3.00
  10  -7   2    5.40    5.30
  10  -7   2    4.40    2.40
  10  -7   2    1.40    1.90
 -11   7  -2   89.59    7.90
 -11   7  -2   93.29    7.20
 -11   7  -2   92.39    8.40
 -11   7  -2   87.49    7.40
  11  -7   2   86.29    7.50
  11  -7   2   83.39    6.80
  11  -7   2   91.19    7.20
 -12   7  -2   77.59    6.90
 -12   7  -2   78.39    6.80
  12  -7   2   76.49    6.40
  12  -7   2   79.79    6.80
 -13   7  -2   55.49    5.30
 -13   7  -2   46.50    5.30
  13  -7   2   41.30    5.70
  13  -7   2   51.39    4.90
  13  -7   2   49.90    5.30
 -14   7  -2   80.69    6.70
 -14   7  -2  100.39    7.10
  14  -7   2   96.19    6.50
  14  -7   2   93.69    7.60
  14  -7   2   88.99    7.00
 -15   7  -2   15.50    2.60
 -15   7  -2   17.30    3.00
  15  -7   2    9.30    2.10
  15  -7   2   15.30    2.40
  13   6  -2    6.90    2.30
 -13  -6   2    8.80    2.30
 -13  -6   2   10.80    2.10
  12   6  -2   12.70    3.00
  12   6  -2   14.20    3.30
 -12  -6   2   12.90    3.20
  11   6  -2    1.70    3.30
  11   6  -2   -4.90    2.40
  11   6  -2   -0.70    8.70
  11   6  -2    3.20    3.80
 -11  -6   2   -2.10    3.30
  10   6  -2   18.10   11.00
  10   6  -2   25.60    4.40
  10   6  -2   27.50    5.00
  10   6  -2   33.80    5.80
 -10  -6   2   16.80    4.90
   9   6  -2    4.60    4.40
   9   6  -2    3.00    2.80
   9   6  -2    4.10    4.40
   9   6  -2    3.60    2.20
   9   6  -2    6.00    4.30
  -9  -6   2    0.50    4.30
   8   6  -2   27.70    4.10
   8   6  -2   18.70    5.20
   8   6  -2   15.90    3.90
   8   6  -2   29.60    4.50
  -8  -6   2   14.10    5.20
  -8  -6   2   22.00    5.60
  -8  -6   2   22.50   10.70
   7   6  -2   -7.30    4.70
   7   6  -2   -0.50    2.10
   7   6  -2    2.80    2.80
   7   6  -2    0.30    2.00
   7   6  -2    2.80    2.70
  -7  -6   2   -4.50    7.80
  -7  -6   2    5.80    5.40
  -7  -6   2    2.40    5.30
  -7  -6   2    2.90    3.10
  -7  -6   2    0.90    8.00
  -7  -6   2    1.90    2.80
   6   6  -2 1018.70   58.39
   6   6  -2  995.30   59.49
   6   6  -2 1038.90   58.79
  -6  -6   2  959.50   59.59
  -6  -6   2  925.81   58.19
  -6  -6   2 1060.59   59.09
   5   6  -2  403.96   23.60
   5   6  -2  398.66   23.70
   5   6  -2  401.96   23.80
  -5  -6   2  364.36   23.30
  -5  -6   2  402.06   24.10
   4   6  -2 1261.07   74.99
   4   6  -2 1296.27   74.89
   4   6  -2 1234.98   75.49
   4   6  -2 1367.76   75.19
  -4  -6   2 1402.66   75.39
  -4  -6   2 1195.88   74.59
   3   6  -2   71.69    5.60
   3   6  -2   64.39    5.70
   3   6  -2   69.89    5.10
   3   6  -2   67.19    5.00
  -3  -6   2   64.09    4.40
  -3  -6   2   73.99    5.40
  -3  -6   2   76.19    5.40
   2   6  -2 3316.77  184.08
   2   6  -2 3069.59  183.58
   2   6  -2 3329.27  183.78
   2   6  -2 2794.52  184.98
  -2  -6   2 3279.37  183.88
  -2  -6   2 3360.96  183.88
   1   6  -2    3.80    1.30
   1   6  -2    9.80    3.60
   1   6  -2    5.50    1.20
   1   6  -2    3.10    1.30
  -1  -6   2    5.50    1.30
  -1  -6   2    5.10    1.50
   0   6  -2 5264.87  285.17
   0   6  -2 4528.95  285.77
   0   6  -2 4682.73  284.87
   0   6  -2 4947.90  285.07
   0  -6   2 4922.21  284.97
   0  -6   2 5414.96  285.17
  -1   6  -2   58.89    4.70
  -1   6  -2   70.89    4.60
  -1   6  -2   67.79    6.00
   1  -6   2   74.79    4.60
   1  -6   2   67.09    4.90
   1  -6   2   70.29    4.50
  -2   6  -2 3396.66  193.68
  -2   6  -2 3419.16  193.58
   2  -6   2 3285.27  193.98
   2  -6   2 3143.19  193.68
   2  -6   2 3600.74  193.58
  -3   6  -2   32.30    2.50
  -3   6  -2   30.40    3.00
   3  -6   2   35.00    2.60
   3  -6   2   30.80    2.50
   3  -6   2   35.00    3.10
  -4   6  -2   13.20    2.30
  -4   6  -2   10.90    1.50
   4  -6   2    9.10    1.50
   4  -6   2    9.30    1.50
  -5   6  -2  213.88   12.50
  -5   6  -2  192.68   12.80
  -5   6  -2  196.88   12.60
   5  -6   2  205.78   13.40
   5  -6   2  205.58   12.20
   5  -6   2  220.38   12.40
  -6   6  -2   58.09    4.80
  -6   6  -2   58.89    4.10
  -6   6  -2   52.39    4.40
   6  -6   2   60.39    3.90
   6  -6   2   55.69    5.30
   6  -6   2   41.10    5.10
   6  -6   2   50.99    3.70
  -7   6  -2   14.20    2.30
  -7   6  -2   14.10    2.20
  -7   6  -2   18.90    3.40
   7  -6   2   16.20    3.20
   7  -6   2   10.80    1.90
   7  -6   2   13.20    1.80
   7  -6   2   14.40    3.70
  -8   6  -2    9.10    3.20
  -8   6  -2    7.10    2.00
  -8   6  -2    6.00    1.60
  -8   6  -2    7.50    2.10
   8  -6   2    3.80    2.50
   8  -6   2    6.70    4.10
   8  -6   2    7.80    3.20
   8  -6   2    4.10    1.20
   8  -6   2    5.50    1.50
   8  -6   2    8.30    2.80
  -9   6  -2   21.60    3.50
  -9   6  -2   18.90    3.00
  -9   6  -2   27.70    4.60
  -9   6  -2   21.60    3.20
  -9   6  -2   19.90    3.10
   9  -6   2   25.10    6.10
   9  -6   2   27.70    5.30
   9  -6   2   24.60    2.60
   9  -6   2   21.60    3.20
 -10   6  -2   57.39    5.80
 -10   6  -2   55.79    6.00
 -10   6  -2   52.99    6.60
 -10   6  -2   46.30    6.60
 -10   6  -2   62.59    5.30
  10  -6   2   63.59    4.70
  10  -6   2   53.99    9.30
  10  -6   2   47.10    6.20
  10  -6   2   59.29    5.40
 -11   6  -2    1.90    3.10
 -11   6  -2    1.70    2.30
 -11   6  -2    0.00    2.50
 -11   6  -2   -3.50    3.60
  11  -6   2    2.00    2.70
  11  -6   2    4.70    2.30
  11  -6   2    3.30    2.10
  11  -6   2    6.20    6.80
 -12   6  -2  311.87   18.90
 -12   6  -2  286.17   18.80
  12  -6   2  311.07   18.90
  12  -6   2  291.37   20.10
  12  -6   2  289.87   18.40
 -13   6  -2    6.20    2.50
 -13   6  -2    1.60    2.30
  13  -6   2    1.40    1.90
  13  -6   2    2.40    2.30
 -14   6  -2  599.34   34.90
 -14   6  -2  612.94   35.00
  14  -6   2  550.24   34.60
  14  -6   2  584.14   35.00
  14  -6   2  589.74   34.50
 -15   6  -2   -2.10    2.20
 -15   6  -2    1.80    1.60
  15  -6   2   -1.20    1.60
  15  -6   2    3.30    2.40
  15  -6   2    2.60    1.90
  14   5  -2    2.00    1.80
 -14  -5   2    4.10    1.70
 -14  -5   2    2.50    1.80
  13   5  -2    8.90    2.70
 -13  -5   2    9.40    2.70
  12   5  -2   21.50    4.10
  12   5  -2   26.90    4.50
  12   5  -2   14.80    4.70
  12   5  -2   13.30   12.90
 -12  -5   2   28.80    4.50
  11   5  -2   19.70    3.20
  11   5  -2   20.20    4.30
  11   5  -2   24.80    8.80
  11   5  -2   19.70    4.00
 -11  -5   2   22.90    4.80
  10   5  -2  484.15   32.70
  10   5  -2  530.35   33.20
  10   5  -2  500.25   32.30
  10   5  -2  555.44   31.90
  10   5  -2  552.44   32.00
 -10  -5   2  550.34   33.30
   9   5  -2   25.90    4.70
   9   5  -2   21.90    3.50
   9   5  -2   17.70    4.90
   9   5  -2   26.50    4.20
   9   5  -2   35.40    4.50
  -9  -5   2   24.20    5.60
  -9  -5   2   34.40    5.90
  -9  -5   2   24.30    4.40
   8   5  -2    0.90    2.70
   8   5  -2    7.00    4.50
   8   5  -2    3.40    2.10
   8   5  -2    0.50    2.70
  -8  -5   2    9.10    5.00
  -8  -5   2    6.40    4.70
  -8  -5   2    5.20    2.90
   7   5  -2   26.90    3.60
   7   5  -2   16.00    5.10
   7   5  -2   14.80    2.90
   7   5  -2   20.00    2.90
   7   5  -2   14.80    2.60
  -7  -5   2   11.30    5.00
  -7  -5   2   20.20    3.50
   6   5  -2   34.30    4.40
   6   5  -2   34.10    5.20
   6   5  -2   34.60    4.00
  -6  -5   2   28.00    3.50
  -6  -5   2   31.40    4.30
   5   5  -2   14.70    2.20
   5   5  -2   10.90    2.60
   5   5  -2   11.10    2.00
   5   5  -2   14.60    2.50
  -5  -5   2   18.30    2.50
  -5  -5   2   14.40    2.30
   4   5  -2  145.19    9.70
   4   5  -2  144.59    9.10
   4   5  -2  148.19    9.30
   4   5  -2  120.89   12.70
  -4  -5   2  138.89    9.40
  -4  -5   2  157.58    9.50
   3   5  -2   79.39    5.40
   3   5  -2   62.89    8.80
   3   5  -2   77.39    5.40
   3   5  -2   77.59    5.80
  -3  -5   2   85.09    5.70
  -3  -5   2   88.49    5.70
   2   5  -2  679.43   36.60
   2   5  -2  634.24   36.40
   2   5  -2  587.74   36.20
  -2  -5   2  640.64   36.50
  -2  -5   2  542.95   35.90
  -2  -5   2  657.63   36.40
   1   5  -2    7.40    1.40
   1   5  -2    5.80    1.20
   1   5  -2    8.90    2.90
   1   5  -2    5.40    1.00
  -1  -5   2    4.70    1.00
  -1  -5   2    9.10    1.50
   0   5  -2   17.80    2.40
   0   5  -2   21.70    2.20
   0   5  -2   23.20    3.80
   0   5  -2   25.20    2.10
   0  -5   2   25.70    2.10
   0  -5   2   23.70    2.30
  -1   5  -2  226.58   13.60
  -1   5  -2  215.78   12.60
  -1   5  -2  210.78   13.00
   1  -5   2  208.28   12.80
   1  -5   2  237.88   12.80
   1  -5   2  195.98   13.00
  -2   5  -2 2441.86  142.29
  -2   5  -2 2397.36  142.39
   2  -5   2 2554.54  142.59
   2  -5   2 2508.35  142.29
  -3   5  -2   23.60    2.30
  -3   5  -2   19.50    1.70
   3  -5   2   19.20    1.70
   3  -5   2   21.10    1.80
  -4   5  -2 2135.49  122.89
  -4   5  -2 2120.89  122.99
   4  -5   2 2081.19  122.69
   4  -5   2 2111.89  123.59
   4  -5   2 2228.78  122.89
  -5   5  -2   12.40    1.70
  -5   5  -2   10.10    1.60
   5  -5   2   10.80    1.30
   5  -5   2   13.70    1.40
   5  -5   2    8.70    2.10
  -6   5  -2 1483.65   84.79
  -6   5  -2 1524.55   84.79
  -6   5  -2 1394.66   84.69
   6  -5   2 1533.65   84.59
   6  -5   2 1391.06   85.59
  -7   5  -2   -0.30    1.70
  -7   5  -2    0.90    1.10
  -7   5  -2    0.90    1.60
   7  -5   2   -0.20    2.00
   7  -5   2   -0.10    2.00
   7  -5   2   -1.30    0.70
  -8   5  -2 2028.80  113.19
  -8   5  -2 1904.21  112.99
  -8   5  -2 1967.60  112.99
   8  -5   2 2043.00  112.89
   8  -5   2 1918.01  112.79
   8  -5   2 1989.70  114.49
   8  -5   2 1837.72  112.69
  -9   5  -2  109.09    8.40
  -9   5  -2  120.19    8.20
  -9   5  -2  110.59    9.60
  -9   5  -2  119.69    9.10
  -9   5  -2  108.99    8.30
   9  -5   2  126.49    7.80
   9  -5   2  118.59    8.40
   9  -5   2  117.69    9.40
   9  -5   2  122.49    8.70
   9  -5   2  123.19   10.40
 -10   5  -2  198.38   13.10
 -10   5  -2  197.38   13.10
 -10   5  -2  179.38   13.30
 -10   5  -2  203.78   12.80
 -10   5  -2  189.68   12.70
  10  -5   2  198.98   12.70
  10  -5   2  180.18   13.10
  10  -5   2  204.18   12.20
 -11   5  -2   43.50    6.70
 -11   5  -2   46.00    5.30
 -11   5  -2   51.79    5.80
 -11   5  -2   45.40    5.70
  11  -5   2   32.80    8.00
  11  -5   2   45.20    5.10
  11  -5   2   54.89    4.50
  11  -5   2   44.20    5.70
 -12   5  -2   56.79    6.00
 -12   5  -2   60.89    6.20
 -12   5  -2   38.80    6.20
  12  -5   2   58.89    6.10
  12  -5   2   73.69    5.70
 -13   5  -2    1.20    2.30
 -13   5  -2    0.40    2.20
  13  -5   2   -0.40    2.30
  13  -5   2    0.70    1.90
 -14   5  -2   94.59    7.40
 -14   5  -2   87.19    7.10
  14  -5   2   87.99    7.40
  14  -5   2  105.29    6.80
 -15   5  -2    6.70    1.80
 -15   5  -2    4.70    2.40
  15  -5   2    4.70    1.80
  15  -5   2   10.40    2.20
  15  -5   2    5.90    2.10
  14   4  -2   96.79    7.90
 -14  -4   2   98.59    7.80
 -14  -4   2  120.19    7.80
 -14  -4   2  125.69    9.60
  13   4  -2    4.10    2.50
  13   4  -2    0.00    2.50
 -13  -4   2    2.50    2.60
  12   4  -2  193.08   12.90
  12   4  -2  126.59   17.90
  12   4  -2  185.08   13.50
  12   4  -2  190.08   12.00
 -12  -4   2  182.58   13.40
  11   4  -2   35.80    6.00
  11   4  -2   52.99    7.10
  11   4  -2   48.40    5.10
  11   4  -2   50.09   10.10
  11   4  -2   28.50    8.20
 -11  -4   2   54.59    7.20
  10   4  -2  120.19   10.30
  10   4  -2  124.29   10.90
  10   4  -2  162.58   10.10
  10   4  -2  148.69    9.70
 -10  -4   2  128.39   10.90
 -10  -4   2  119.29   12.60
 -10  -4   2  137.69   11.50
   9   4  -2   24.20    4.30
   9   4  -2   25.70    4.10
   9   4  -2   29.70    5.20
   9   4  -2   23.70    3.90
   9   4  -2   23.10    3.80
  -9  -4   2   29.70    5.30
  -9  -4   2   16.80    5.20
   8   4  -2  212.58   13.50
   8   4  -2  218.68   15.30
   8   4  -2  201.68   13.30
   8   4  -2  201.18   13.60
  -8  -4   2  214.78   15.10
  -8  -4   2  210.48   13.10
   7   4  -2    2.50    2.80
   7   4  -2    2.60    1.60
   7   4  -2    1.90    1.90
   7   4  -2    1.80    1.80
   7   4  -2    2.70    2.10
  -7  -4   2   -0.30    1.90
   6   4  -2  952.70   56.69
   6   4  -2  906.81   55.99
   6   4  -2  988.80   56.09
   6   4  -2  960.00   56.19
  -6  -4   2  959.90   55.59
  -6  -4   2 1002.60   56.39
   5   4  -2   90.39    7.60
   5   4  -2  109.49    7.70
   5   4  -2  110.39    7.30
   5   4  -2  116.69    7.30
   5   4  -2   98.49   10.70
  -5  -4   2  117.99    7.50
  -5  -4   2  115.49    6.80
   4   4  -2   92.79    6.70
   4   4  -2  107.19    6.80
   4   4  -2  111.29    9.40
  -4  -4   2  101.79    6.20
  -4  -4   2  102.29    7.00
  -4  -4   2  102.59    6.80
   3   4  -2  121.09    9.10
   3   4  -2  107.69    7.20
   3   4  -2  112.69    7.60
   3   4  -2  115.79    7.30
  -3  -4   2  124.19    7.50
  -3  -4   2  115.49    7.50
   2   4  -2  463.85   25.20
   2   4  -2  377.06   25.90
   2   4  -2  422.06   24.90
  -2  -4   2  434.96   25.10
  -2  -4   2  411.16   24.70
  -2  -4   2  447.26   25.00
   1   4  -2  202.68   12.60
   1   4  -2  212.98   12.80
  -1  -4   2  210.58   12.60
  -1  -4   2  225.28   12.90
   0   4  -2    3.10    0.80
   0  -4   2    6.50    1.20
   0  -4   2    3.70    0.80
  -1   4  -2   71.39    4.30
   1  -4   2   70.99    4.50
   1  -4   2   72.89    4.40
   1  -4   2   66.99    4.80
  -2   4  -2  788.22   46.80
   2  -4   2  851.51   46.80
   2  -4   2  793.92   46.70
  -3   4  -2   10.60    1.30
  -3   4  -2   10.20    1.90
   3  -4   2   12.30    1.90
   3  -4   2   10.80    1.00
   3  -4   2   12.20    1.20
  -4   4  -2 3597.14  204.78
  -4   4  -2 3656.33  205.48
   4  -4   2 3258.67  205.38
   4  -4   2 3741.93  204.68
  -5   4  -2  359.26   20.30
  -5   4  -2  326.67   20.30
   5  -4   2  358.86   20.10
   5  -4   2  328.37   21.00
  -6   4  -2   58.89    4.40
  -6   4  -2   66.39    4.60
   6  -4   2   56.09    5.40
   6  -4   2   65.89    4.10
   6  -4   2   58.29    4.70
  -7   4  -2  131.29    7.90
  -7   4  -2  119.79    8.10
  -7   4  -2  105.99    7.90
   7  -4   2  124.19    7.60
   7  -4   2  110.39    7.90
   7  -4   2  133.79    9.50
  -8   4  -2   21.70    3.80
  -8   4  -2   27.00    3.10
  -8   4  -2   30.40    3.80
   8  -4   2   30.80    5.30
   8  -4   2   30.20    4.00
   8  -4   2   25.30    3.80
   8  -4   2   29.90    2.60
  -9   4  -2   55.49    4.70
  -9   4  -2   56.39    6.60
  -9   4  -2   54.19    5.20
  -9   4  -2   55.59    5.40
  -9   4  -2   63.99    6.60
   9  -4   2   38.50    6.50
   9  -4   2   50.99    5.50
   9  -4   2   55.39    5.20
   9  -4   2   55.59    4.20
   9  -4   2   54.19    7.30
 -10   4  -2   30.20    5.10
 -10   4  -2   40.90    6.00
 -10   4  -2   44.20    5.60
 -10   4  -2   32.90    5.90
 -10   4  -2   39.40    4.40
  10  -4   2   32.50    8.40
  10  -4   2   36.30    5.70
  10  -4   2   37.70    5.00
  10  -4   2   39.30    3.70
 -11   4  -2    4.40    2.80
 -11   4  -2    2.90    2.60
 -11   4  -2   -2.40    3.60
 -11   4  -2    3.90    2.80
  11  -4   2   -1.70    2.70
  11  -4   2    3.90    2.30
  11  -4   2   -1.60    7.00
  11  -4   2    3.00    2.10
 -12   4  -2  350.56   22.40
 -12   4  -2  377.06   23.00
  12  -4   2  344.07   22.50
  12  -4   2  388.16   22.20
  12  -4   2  349.07   22.10
 -13   4  -2    4.10    2.60
 -13   4  -2    2.20    2.40
  13  -4   2    3.70    2.00
  13  -4   2    3.70    2.60
 -14   4  -2   78.49    6.30
 -14   4  -2   63.29    5.90
  14  -4   2   69.09    5.40
  14  -4   2   69.39    6.20
 -15   4  -2    1.50    2.50
 -15   4  -2    3.50    1.70
  15  -4   2    2.80    1.60
  15  -4   2    0.50    1.90
  15  -4   2    1.50    2.00
  15   3  -2    1.30    1.60
 -15  -3   2    1.70    1.70
 -15  -3   2    1.80    1.70
  14   3  -2  144.69   10.60
 -14  -3   2  164.18   10.50
 -14  -3   2  149.69   10.60
  13   3  -2    0.70    2.60
  13   3  -2   -5.20    6.80
  13   3  -2   -0.80    4.20
  13   3  -2    1.20    2.50
 -13  -3   2    5.70    2.80
  12   3  -2   80.39   13.90
  12   3  -2   94.79    7.10
  12   3  -2   85.49    8.50
  12   3  -2   74.69    7.90
 -12  -3   2   96.09    8.70
  11   3  -2    1.30    3.20
  11   3  -2    4.00    2.10
  11   3  -2    4.50    5.20
  11   3  -2    1.00    3.80
  11   3  -2    5.90    9.50
  11   3  -2    0.10    2.70
 -11  -3   2    5.30    4.30
 -11  -3   2    3.50    3.40
  10   3  -2   74.89    6.60
  10   3  -2   83.59    7.00
  10   3  -2   78.39    6.30
  10   3  -2   85.69    7.50
 -10  -3   2   68.59    7.40
 -10  -3   2   86.79    8.20
 -10  -3   2   64.29    9.60
   9   3  -2   51.59    4.90
   9   3  -2   45.40    4.90
   9   3  -2   43.40    5.10
   9   3  -2   50.49    7.70
   9   3  -2   50.29    4.70
  -9  -3   2   34.80    5.60
  -9  -3   2   49.80    7.50
  -9  -3   2   43.00    5.20
   8   3  -2  882.81   50.89
   8   3  -2  862.71   50.89
   8   3  -2  859.11   50.99
   8   3  -2  869.21   51.69
  -8  -3   2  891.31   50.59
  -8  -3   2  849.22   51.59
   7   3  -2   -1.40    1.90
   7   3  -2   -1.00    1.90
   7   3  -2    0.20    1.40
   7   3  -2    0.70    1.60
   7   3  -2   -1.10    1.30
  -7  -3   2   -0.20    1.50
   6   3  -2  827.42   51.99
   6   3  -2  892.31   51.99
   6   3  -2  890.31   52.59
   6   3  -2  908.11   52.09
   6   3  -2  899.01   51.99
  -6  -3   2  930.71   52.29
  -6  -3   2  906.01   51.69
   5   3  -2    7.20    1.50
   5   3  -2    3.40    3.40
   5   3  -2    4.50    1.50
   5   3  -2    9.10    1.50
  -5  -3   2    6.30    1.40
  -5  -3   2    6.10    1.20
   4   3  -2   96.89    6.20
   4   3  -2   96.69    6.20
   4   3  -2  104.79    6.60
  -4  -3   2   94.09    6.40
  -4  -3   2   89.59    5.90
  -4  -3   2   98.69    6.30
   3   3  -2   12.50    1.70
   3   3  -2   11.40    1.60
  -3  -3   2   14.10    1.90
  -3  -3   2   10.70    1.60
  -3  -3   2   11.90    1.10
  -3  -3   2   12.30    1.70
   2   3  -2   34.70    2.80
   2   3  -2   33.30    2.60
  -2  -3   2   36.70    2.90
  -2  -3   2   36.60    3.00
  -2  -3   2   33.80    2.40
  -2  -3   2   34.90    2.70
  -2  -3   2   37.60    2.70
   1   3  -2  112.09    7.00
   1   3  -2  108.89    6.80
  -1  -3   2  116.99    6.80
  -1  -3   2  111.39    6.60
  -1  -3   2  113.39    7.10
   0   3  -2 2784.52  171.58
   0  -3   2 3053.59  171.78
   0  -3   2 3137.19  172.08
  -1   3  -2   72.99    4.60
   1  -3   2   78.19    4.80
   1  -3   2   79.59    4.60
   1  -3   2   79.79    5.00
  -3   3  -2  209.18   12.00
  -3   3  -2  201.88   11.70
   3  -3   2  175.18   12.10
   3  -3   2  203.18   11.60
  -4   3  -2  852.81   49.99
  -4   3  -2  894.51   49.60
  -4   3  -2  849.81   49.60
   4  -3   2  785.32   50.19
   4  -3   2  905.01   49.50
  -5   3  -2   20.20    2.00
  -5   3  -2   19.60    2.40
   5  -3   2   22.00    1.80
   5  -3   2   17.30    2.80
  -6   3  -2   52.19    4.10
  -6   3  -2   57.89    3.90
   6  -3   2   44.40    4.10
   6  -3   2   59.29    5.30
   6  -3   2   52.99    3.70
  -7   3  -2    0.50    1.30
  -7   3  -2    2.80    1.20
  -7   3  -2    2.00    1.70
   7  -3   2    1.20    0.90
   7  -3   2   -1.80    1.50
   7  -3   2    0.30    2.30
  -8   3  -2  578.94   34.50
  -8   3  -2  571.54   34.50
  -8   3  -2  634.34   34.70
   8  -3   2  541.85   34.20
   8  -3   2  546.55   34.20
   8  -3   2  624.14   36.40
   8  -3   2  603.04   34.30
  -9   3  -2   -0.20    2.10
  -9   3  -2    3.20    2.30
  -9   3  -2   -0.60    3.00
  -9   3  -2    3.00    3.40
  -9   3  -2    1.00    1.90
   9  -3   2   -1.00    2.60
   9  -3   2    1.30    2.00
   9  -3   2   -0.90    2.60
   9  -3   2    0.00    3.50
   9  -3   2    0.10    4.40
   9  -3   2    3.10    1.40
 -10   3  -2  597.64   36.00
 -10   3  -2  606.94   35.80
 -10   3  -2  602.84   35.60
 -10   3  -2  546.35   35.50
 -10   3  -2  591.34   35.40
  10  -3   2  586.04   35.40
  10  -3   2  605.94   35.10
  10  -3   2  647.94   38.60
  10  -3   2  587.34   35.80
  10  -3   2  580.54   35.30
 -11   3  -2    5.60    2.90
 -11   3  -2   16.00    3.50
 -11   3  -2    8.00    3.10
 -11   3  -2    3.60    4.80
  11  -3   2    6.50    2.50
  11  -3   2   14.20    9.10
  11  -3   2    8.90    3.50
  11  -3   2    3.90    2.40
 -12   3  -2  267.67   17.80
 -12   3  -2  296.57   18.60
  12  -3   2  298.17   18.00
  12  -3   2  257.37   17.60
  12  -3   2  263.37   17.30
 -13   3  -2   29.30    4.40
 -13   3  -2   17.30    3.30
  13  -3   2   21.00    3.90
  13  -3   2   24.10    3.80
 -14   3  -2    0.60    2.00
 -14   3  -2   -0.40    2.50
  14  -3   2   -0.50    1.70
  14  -3   2    3.60    2.40
 -15   3  -2   -0.50    2.60
 -15   3  -2    0.80    1.80
  15  -3   2    3.30    1.60
  15  -3   2   -0.60    2.00
  15   2  -2    1.60    1.70
 -15  -2   2    1.30    1.80
 -15  -2   2    1.20    1.90
 -15  -2   2   -0.50    1.70
  14   2  -2    8.70    2.70
  14   2  -2   10.70    9.00
  14   2  -2    8.70    2.50
 -14  -2   2   12.30    2.90
 -14  -2   2   11.90    2.70
  13   2  -2    0.10    3.50
  13   2  -2    3.30    6.30
  13   2  -2    1.60    2.80
  13   2  -2    9.00    2.40
 -13  -2   2    0.40    2.50
  12   2  -2   41.10    8.00
  12   2  -2   50.79    5.30
  12   2  -2   56.09    6.90
  12   2  -2   59.19    6.10
 -12  -2   2   51.89    6.60
  11   2  -2   42.10    5.70
  11   2  -2   45.20    5.90
  11   2  -2   51.19    5.40
  11   2  -2   53.39    6.60
  11   2  -2   28.10   12.20
 -11  -2   2   31.40    5.40
 -11  -2   2   49.30    6.70
 -11  -2   2   50.59    6.50
  10   2  -2  653.13   39.20
  10   2  -2  659.43   39.10
  10   2  -2  676.63   39.10
  10   2  -2  684.03   39.80
  10   2  -2  648.84   39.30
 -10  -2   2  663.43   39.00
 -10  -2   2  628.54   39.60
 -10  -2   2  665.23   39.80
   9   2  -2   -1.40    1.80
   9   2  -2    2.00    1.70
   9   2  -2    4.30    2.10
   9   2  -2   -2.10    3.80
   9   2  -2    1.00    1.70
  -9  -2   2    3.20    5.90
  -9  -2   2    4.50    3.50
  -9  -2   2    2.00    2.10
   8   2  -2  516.55   29.50
   8   2  -2  502.25   29.50
   8   2  -2  465.85   29.40
   8   2  -2  501.65   29.50
  -8  -2   2  497.15   29.30
   7   2  -2   19.90    2.60
   7   2  -2   20.40    3.70
   7   2  -2   18.20    2.40
   7   2  -2   18.60    2.60
   7   2  -2   21.40    3.40
  -7  -2   2   21.70    2.50
   6   2  -2  137.99    8.50
   6   2  -2  134.79    8.60
   6   2  -2  147.49    9.10
   6   2  -2  136.49    8.60
   6   2  -2  109.49   10.50
  -6  -2   2  143.19    8.40
   5   2  -2   34.00    3.20
   5   2  -2   34.30    2.90
   5   2  -2   38.90    2.80
   5   2  -2   35.70    5.00
  -5  -2   2   37.80    3.00
  -5  -2   2   38.50    2.70
   4   2  -2  229.78   13.10
   4   2  -2  190.48   13.50
   4   2  -2  217.68   12.80
   4   2  -2  204.38   12.70
  -4  -2   2  219.88   12.90
  -4  -2   2  218.18   12.60
  -4  -2   2  218.88   13.00
   3   2  -2  602.74   32.80
   3   2  -2  563.34   32.60
  -3  -2   2  513.75   32.90
  -3  -2   2  576.84   32.70
  -3  -2   2  544.85   32.40
  -3  -2   2  564.64   32.70
  -3  -2   2  567.54   32.80
   2   2  -2  228.28   12.80
   2   2  -2  213.68   12.60
  -2  -2   2  225.08   12.80
  -2  -2   2  208.18   12.40
  -2  -2   2  220.08   12.80
  -2  -2   2  215.38   12.70
  -2  -2   2  206.38   12.60
  -2  -2   2  202.18   12.70
   1   2  -2  123.49    6.90
   1   2  -2  117.89    7.00
  -1  -2   2  114.79    6.80
  -1  -2   2  115.79    7.10
  -1  -2   2  100.39    7.00
  -1  -2   2  121.59    6.90
   0   2  -2 3226.28  191.08
   0  -2   2 3220.38  191.08
   0  -2   2 3543.05  191.18
  -1   2  -2  219.28   12.60
   1  -2   2  218.18   12.60
   1  -2   2  229.58   12.80
   1  -2   2  199.08   12.80
  -2   2  -2 2981.00  168.48
  -2   2  -2 3011.00  168.68
   2  -2   2 2790.32  168.78
   2  -2   2 2954.00  168.48
  -3   2  -2  335.47   19.50
  -3   2  -2  327.57   19.20
   3  -2   2  336.47   19.10
   3  -2   2  317.27   19.70
  -4   2  -2   30.90    2.80
  -4   2  -2   37.10    2.60
  -4   2  -2   31.20    3.10
   4  -2   2   36.00    2.40
   4  -2   2   41.70    3.50
   4  -2   2   32.00    2.70
  -5   2  -2    1.50    1.10
  -5   2  -2    1.10    0.70
   5  -2   2    0.60    0.80
   5  -2   2    3.40    0.80
   5  -2   2    2.20    1.60
  -6   2  -2  546.25   32.30
  -6   2  -2  570.24   32.30
   6  -2   2  523.15   32.10
   6  -2   2  558.84   32.10
   6  -2   2  590.44   32.60
   6  -2   2  517.35   33.30
  -7   2  -2  129.69    8.10
  -7   2  -2  118.99    8.10
  -7   2  -2  126.19    8.30
   7  -2   2  119.09    8.30
   7  -2   2  124.69    7.70
   7  -2   2  114.89    7.90
   7  -2   2  129.19    9.60
  -8   2  -2  310.67   18.70
  -8   2  -2  293.47   18.70
  -8   2  -2  323.37   18.80
   8  -2   2  264.87   20.20
   8  -2   2  339.77   19.30
   8  -2   2  330.77   18.40
   8  -2   2  305.17   18.50
   8  -2   2  291.27   18.40
  -9   2  -2    2.20    2.50
  -9   2  -2   -0.80    2.30
  -9   2  -2   -5.20    3.00
  -9   2  -2   -2.90    1.90
  -9   2  -2   -2.20    3.60
   9  -2   2    2.10    4.60
   9  -2   2    4.50    2.80
   9  -2   2   -0.30    3.60
   9  -2   2   -1.70    2.10
   9  -2   2   -2.20    2.30
   9  -2   2    0.70    1.40
 -10   2  -2   62.89    6.70
 -10   2  -2   78.29    6.30
 -10   2  -2   75.39    7.10
 -10   2  -2   59.39    7.70
 -10   2  -2   59.69    7.30
  10  -2   2   65.69    6.00
  10  -2   2   74.59    6.60
  10  -2   2   76.99    5.40
  10  -2   2   67.89    7.40
  10  -2   2   53.09   11.20
 -11   2  -2    6.10    3.20
 -11   2  -2    9.90    3.20
 -11   2  -2   11.60    3.20
  11  -2   2    8.50    3.30
  11  -2   2    4.80    2.60
  11  -2   2    3.40    2.60
 -12   2  -2  148.49   10.60
 -12   2  -2  144.69   10.90
  12  -2   2  138.69   10.90
  12  -2   2  150.08   10.20
 -13   2  -2    0.80    2.30
 -13   2  -2    1.80    2.70
  13  -2   2   -1.00    2.00
  13  -2   2    2.90    2.90
 -14   2  -2    4.20    2.70
 -14   2  -2    2.60    2.50
 -14   2  -2    0.60    2.00
  14  -2   2    2.90    2.60
  14  -2   2    1.90    1.80
 -15   2  -2    1.50    1.80
 -15   2  -2    2.50    2.90
  15  -2   2    1.00    1.60
  15  -2   2    2.60    2.30
  15   1  -2    3.00    1.80
 -15  -1   2    2.70    1.90
 -15  -1   2    2.40    1.90
  14   1  -2   57.79   10.90
  14   1  -2   69.49    6.10
  14   1  -2   82.79    6.80
 -14  -1   2   81.89    6.70
 -14  -1   2   75.39    6.70
  13   1  -2    3.50    5.40
  13   1  -2    1.40    2.60
  13   1  -2    0.50    3.00
  13   1  -2   -0.80    2.10
 -13  -1   2    2.80    2.40
  12   1  -2  479.65   27.90
  12   1  -2  414.56   28.10
  12   1  -2  453.95   30.10
  12   1  -2  479.05   28.70
  12   1  -2  445.76   28.00
 -12  -1   2  506.65   28.70
 -12  -1   2  457.95   29.30
  11   1  -2   43.70    6.50
  11   1  -2   53.69    5.00
  11   1  -2   43.60    5.00
  11   1  -2   59.19    6.60
  11   1  -2   48.70    5.20
 -11  -1   2   39.70    6.10
 -11  -1   2   43.30    7.80
 -11  -1   2   55.09    6.30
 -11  -1   2   50.79    6.40
  10   1  -2  934.71   55.09
  10   1  -2  941.51   54.59
  10   1  -2  944.61   54.59
  10   1  -2  945.81   54.69
  10   1  -2  895.91   54.59
 -10  -1   2  973.30   55.19
 -10  -1   2  957.70   54.59
 -10  -1   2  865.51   54.89
   9   1  -2   70.09    5.40
   9   1  -2   71.69    5.60
   9   1  -2   67.69    5.50
   9   1  -2   69.39    5.40
  -9  -1   2   71.79    5.50
  -9  -1   2   69.99    7.10
   8   1  -2 1685.93   99.19
   8   1  -2 1680.33   99.79
   8   1  -2 1684.53   99.09
   8   1  -2 1751.72   99.19
   8   1  -2 1688.83   99.09
  -8  -1   2 1796.02   99.09
   7   1  -2   11.90    2.00
   7   1  -2    6.90    1.40
   7   1  -2   10.90    1.60
   7   1  -2    9.40    2.00
   7   1  -2    9.20    5.50
  -7  -1   2   11.80    1.70
   6   1  -2   73.89    5.00
   6   1  -2   74.29    5.00
   6   1  -2   69.99    4.90
   6   1  -2   79.69    5.50
  -6  -1   2   74.69    4.90
   5   1  -2    7.90    2.50
   5   1  -2    9.80    1.40
   5   1  -2    8.60    1.50
   5   1  -2   10.50    1.50
   5   1  -2   10.60    1.40
  -5  -1   2    7.40    2.20
  -5  -1   2   10.50    1.30
   4   1  -2   13.10    1.40
   4   1  -2   14.70    1.70
  -4  -1   2   12.10    1.80
  -4  -1   2   13.40    1.30
   3   1  -2  179.88   10.40
   3   1  -2  188.08   10.50
  -3  -1   2  178.58   10.60
  -3  -1   2  186.18   10.50
  -3  -1   2  147.69   10.60
  -3  -1   2  172.68   10.30
   2   1  -2  361.66   22.20
   2   1  -2  406.36   22.30
  -2  -1   2  387.26   22.40
  -2  -1   2  373.86   22.10
  -2  -1   2  378.86   22.30
  -2  -1   2  404.86   22.30
  -2  -1   2  373.06   22.30
   1   1  -2  240.08   13.80
  -1  -1   2  217.88   13.60
  -1  -1   2  246.68   13.80
  -1  -1   2  237.58   13.70
   0  -1   2  452.55   24.70
   0  -1   2  431.76   24.50
   0  -1   2  388.56   24.70
  -1   1  -2    5.70    0.50
  -1   1  -2    6.20    0.80
  -1   1  -2    5.30    0.70
   1  -1   2    5.30    0.90
   1  -1   2    4.90    0.50
   1  -1   2    5.10    0.60
  -2   1  -2  265.97   15.10
  -2   1  -2  272.07   15.30
  -2   1  -2  247.88   15.00
   2  -1   2  259.67   15.00
   2  -1   2  241.38   15.40
   2  -1   2  253.37   15.10
   2  -1   2  274.27   15.20
  -3   1  -2   15.20    1.50
  -3   1  -2   18.00    1.90
  -3   1  -2   15.30    1.30
   3  -1   2   15.50    1.50
   3  -1   2   11.50    1.90
   3  -1   2   15.20    1.30
   3  -1   2   18.90    1.60
  -4   1  -2 4373.76  243.28
  -4   1  -2 4288.27  242.98
  -4   1  -2 4124.09  242.88
   4  -1   2 4212.78  242.98
   4  -1   2 4141.59  242.78
   4  -1   2 4435.56  243.18
   4  -1   2 4025.00  243.58
  -5   1  -2  139.39    9.30
  -5   1  -2  156.18    9.30
   5  -1   2  155.68   10.30
   5  -1   2  148.79    9.10
   5  -1   2  155.78    9.30
   5  -1   2  152.48    9.50
  -6   1  -2 2608.94  143.69
  -6   1  -2 2522.85  143.69
   6  -1   2 2504.85  143.69
   6  -1   2 2293.77  143.49
   6  -1   2 2493.25  143.49
   6  -1   2 2544.25  143.99
   6  -1   2 2487.45  144.79
  -7   1  -2  145.59    9.20
  -7   1  -2  127.29    9.00
  -7   1  -2  140.79    8.90
   7  -1   2  123.49    8.80
   7  -1   2  133.19    9.30
   7  -1   2  162.18   10.40
   7  -1   2  143.99   10.50
   7  -1   2  134.69    8.60
   7  -1   2  140.19    8.80
  -8   1  -2 1004.20   59.59
  -8   1  -2 1083.69   59.69
  -8   1  -2 1054.09   59.59
   8  -1   2 1054.99   61.39
   8  -1   2  988.20   59.29
   8  -1   2  994.90   60.09
   8  -1   2  927.31   59.29
   8  -1   2 1046.40   59.59
   8  -1   2 1044.60   59.29
  -9   1  -2   -1.70    2.50
  -9   1  -2   -1.20    2.50
  -9   1  -2   -1.90    3.70
  -9   1  -2   -0.40    3.10
  -9   1  -2   -1.90    2.00
   9  -1   2   -4.70    2.10
   9  -1   2   -1.60    2.80
   9  -1   2    1.20    2.50
   9  -1   2    7.20    3.90
   9  -1   2   -4.10    4.90
   9  -1   2    0.00    1.50
 -10   1  -2   67.19    7.30
 -10   1  -2   74.69    7.40
 -10   1  -2   55.29    9.60
 -10   1  -2   72.29    6.60
 -10   1  -2   67.39    7.20
  10  -1   2   71.39    5.50
  10  -1   2   65.99    6.80
  10  -1   2   59.29    5.90
  10  -1   2   72.99    7.90
  10  -1   2   78.99   12.70
 -11   1  -2   21.50    4.60
 -11   1  -2   20.50    4.00
 -11   1  -2   10.70    3.50
  11  -1   2   18.40    4.30
  11  -1   2   19.40    3.40
  11  -1   2   12.60    3.20
 -12   1  -2  198.98   13.40
  12  -1   2  176.38   13.20
  12  -1   2  183.88   12.40
 -13   1  -2   -2.80    2.80
 -13   1  -2    1.60    2.40
  13  -1   2    2.20    3.10
  13  -1   2    3.30    2.10
 -14   1  -2  424.16   23.80
 -14   1  -2  359.96   23.40
 -14   1  -2  334.77   23.60
  14  -1   2  401.06   23.30
  14  -1   2  422.26   24.10
 -15   1  -2   57.19    4.90
 -15   1  -2   49.20    6.60
  15  -1   2   53.09    5.50
  15  -1   2   52.09    4.30
  16   0  -2   35.80    3.60
 -16   0   2   36.20    3.60
  15   0  -2    7.70    7.80
  15   0  -2    5.60    2.00
 -15   0   2    4.80    2.10
 -15   0   2    4.60    2.00
  14   0  -2  243.68   17.60
  14   0  -2  244.48   14.90
  14   0  -2  216.78   16.20
 -14   0   2  251.87   15.60
  13   0  -2    5.40    5.10
  13   0  -2    4.00    2.50
  13   0  -2    5.30    2.90
  13   0  -2    3.20    2.00
 -13   0   2    3.20    2.60
  12   0  -2  425.16   25.50
  12   0  -2  435.86   25.00
  12   0  -2  416.06   24.80
 -12   0   2  394.96   25.30
 -12   0   2  416.96   26.30
 -12   0   2  381.66   25.40
 -12   0   2  398.06   25.40
  11   0  -2    3.80    2.10
  11   0  -2    5.30    3.00
  11   0  -2    4.70    2.10
  11   0  -2    5.70    2.00
 -11   0   2    9.00    3.30
 -11   0   2    8.10    3.70
 -11   0   2    6.40    2.80
 -11   0   2    6.90    3.00
  10   0  -2  194.58   13.00
  10   0  -2  215.58   13.30
  10   0  -2  219.58   14.10
  10   0  -2  209.68   13.20
  10   0  -2  219.28   13.20
 -10   0   2  187.68   13.90
 -10   0   2  220.78   13.30
 -10   0   2  197.38   14.30
   9   0  -2   67.09    5.00
   9   0  -2   67.19    5.00
   9   0  -2   60.09    6.20
   9   0  -2   61.39    4.90
   9   0  -2   86.49    7.30
  -9   0   2   54.79    6.60
  -9   0   2   62.09    5.00
   8   0  -2  144.99    9.20
   8   0  -2  149.29    9.40
   8   0  -2  135.69    9.20
   8   0  -2  150.88    9.30
   8   0  -2  143.19    9.90
  -8   0   2  150.88    9.30
   7   0  -2   25.40    2.90
   7   0  -2   23.60    2.40
   7   0  -2   20.70    2.60
   7   0  -2   23.50    3.40
   7   0  -2   22.10    6.00
   7   0  -2   25.30    2.40
  -7   0   2   26.60    2.40
   6   0  -2 5562.24  300.17
   6   0  -2 4602.64  300.57
   6   0  -2 5166.78  299.67
   6   0  -2 5266.67  299.77
   6   0  -2 5258.17  299.67
  -6   0   2 5449.85  299.77
   5   0  -2    1.60    2.00
   5   0  -2    1.50    0.70
   5   0  -2    2.10    0.80
   5   0  -2    0.40    1.00
   5   0  -2    2.20    0.90
  -5   0   2    1.50    0.70
  -5   0   2    2.30    1.20
   4   0  -2 2285.17  140.89
   4   0  -2 2366.66  140.89
   4   0  -2 2587.54  141.09
  -4   0   2 2469.75  140.89
  -4   0   2 2550.74  141.09
   3   0  -2   93.39    5.50
   3   0  -2   92.39    5.60
   3   0  -2   88.09    5.40
  -3   0   2   89.89    5.60
  -3   0   2   87.29    5.40
  -3   0   2   93.49    5.90
   2   0  -2 3785.62  208.68
  -2   0   2 3487.35  208.78
   1   0  -2   10.50    0.80
  -1   0   2   10.30    1.00
  -1   0   2   10.10    1.00
  -1   0   2   12.60    0.80
   0   0   2 5447.16  312.47
  -1   0  -2  228.68   12.60
  -1   0  -2  223.98   12.60
  -1   0  -2  222.78   12.60
   1   0   2  202.28   12.40
   1   0   2  229.68   12.60
   1   0   2  203.28   12.60
   1   0   2  199.38   12.80
  -2   0  -2   29.40    2.30
  -2   0  -2   33.40    2.10
  -2   0  -2   34.40    2.10
   2   0   2   32.10    2.20
   2   0   2   27.60    2.60
   2   0   2   27.40    2.20
   2   0   2   27.20    1.90
  -3   0  -2   11.70    1.80
  -3   0  -2   12.20    1.40
  -3   0  -2   11.20    1.40
   3   0   2   12.40    1.90
   3   0   2   13.60    1.20
   3   0   2   13.80    1.50
   3   0   2   11.60    1.40
  -4   0  -2  355.76   20.00
  -4   0  -2  334.97   19.90
  -4   0  -2  351.76   20.00
  -4   0  -2  356.76   20.40
   4   0   2  318.27   19.80
   4   0   2  337.27   20.00
   4   0   2  296.97   20.60
   4   0   2  366.56   20.20
  -5   0  -2    1.40    1.30
  -5   0  -2    5.00    1.20
  -5   0  -2    3.40    1.00
   5   0   2    3.30    0.80
   5   0   2    4.30    1.30
   5   0   2    3.60    1.10
   5   0   2    2.80    1.80
  -6   0  -2  947.71   52.79
  -6   0  -2  913.11   52.69
  -6   0  -2  909.11   52.79
   6   0   2  919.21   52.99
   6   0   2  876.31   52.49
   6   0   2  913.41   52.69
   6   0   2  907.31   52.49
   6   0   2  862.31   53.79
  -7   0  -2    2.20    1.90
  -7   0  -2    2.10    2.00
  -7   0  -2    3.40    1.60
   7   0   2    3.00    1.50
   7   0   2    5.20    1.30
   7   0   2    1.50    1.90
   7   0   2    3.50    1.50
   7   0   2    1.90    1.80
   7   0   2    3.40    3.10
  -8   0  -2  939.91   54.69
  -8   0  -2  996.10   54.39
  -8   0  -2  902.31   54.29
  -8   0  -2  912.71   54.29
   8   0   2  910.01   54.49
   8   0   2  860.91   53.99
   8   0   2  914.11   53.89
   8   0   2  982.90   54.29
   8   0   2  963.80   53.89
   8   0   2  891.81   56.09
  -9   0  -2    3.00    3.70
  -9   0  -2    2.80    2.90
  -9   0  -2    4.60    3.00
  -9   0  -2    5.20    3.40
  -9   0  -2    3.00    2.60
   9   0   2    3.10    5.80
   9   0   2    0.80    1.70
   9   0   2    3.50    2.00
   9   0   2    1.00    2.30
   9   0   2    2.00    2.80
   9   0   2    3.60    3.90
   9   0   2    2.20    3.00
 -10   0  -2  177.88   12.60
 -10   0  -2  173.38   12.20
 -10   0  -2  153.48   12.30
 -10   0  -2  188.58   12.70
  10   0   2  193.08   13.20
  10   0   2  170.88   11.20
  10   0   2  167.38   11.90
  10   0   2  149.49   11.70
 -11   0  -2    3.10    3.40
 -11   0  -2    2.90    3.20
 -11   0  -2   -4.30    4.30
  11   0   2    2.60    3.50
  11   0   2    2.70    2.70
  11   0   2    0.50    3.90
 -12   0  -2  281.17   20.60
 -12   0  -2  350.86   20.70
  12   0   2  361.16   21.10
  12   0   2  285.67   19.80
 -13   0  -2    4.80    2.80
 -13   0  -2    2.00    3.10
  13   0   2    2.70    3.30
  13   0   2    3.20    2.20
 -14   0  -2   55.59    5.30
 -14   0  -2   32.70    5.50
  14   0   2   57.19    6.20
  14   0   2   40.20    4.30
 -15   0  -2   -1.40    1.70
 -15   0  -2   -0.50    2.10
  15   0   2   -0.20    2.40
  15   0   2   -0.20    1.60
  16  -1  -2   85.39    6.60
 -16   1   2   85.69    6.50
 -16   1   2   96.69    6.80
 -16   1   2  102.09    6.70
  15  -1  -2    0.30    1.80
  15  -1  -2    2.00    4.90
 -15   1   2   -1.60    1.90
 -15   1   2   -2.40    1.80
  14  -1  -2  207.28   13.30
  14  -1  -2  220.48   15.20
  14  -1  -2  167.88   13.40
  14  -1  -2  194.48   12.60
 -14   1   2  185.58   13.00
 -14   1   2  227.38   13.30
  13  -1  -2    0.90    2.60
  13  -1  -2    1.90    1.90
  13  -1  -2    1.30    2.40
  13  -1  -2   -0.60    4.90
 -13   1   2    0.40    2.30
 -13   1   2    3.20    2.30
  12  -1  -2  340.97   22.20
  12  -1  -2  319.97   20.30
  12  -1  -2  344.27   21.00
  12  -1  -2  343.57   20.30
  12  -1  -2  330.37   20.60
 -12   1   2  339.77   21.80
 -12   1   2  298.17   20.90
 -12   1   2  324.07   20.80
 -12   1   2  347.47   21.00
  11  -1  -2    7.70    2.00
  11  -1  -2   10.30    2.20
  11  -1  -2   12.00    3.10
  11  -1  -2   10.40    2.10
  11  -1  -2    9.40    6.90
 -11   1   2    6.70    2.60
 -11   1   2   11.60    3.30
 -11   1   2   12.20    3.20
 -11   1   2    7.40    3.80
  10  -1  -2  553.94   33.50
  10  -1  -2  575.94   34.10
  10  -1  -2  584.14   33.60
  10  -1  -2  605.74   33.60
 -10   1   2  523.15   34.00
 -10   1   2  591.24   33.70
 -10   1   2  534.65   34.00
   9  -1  -2   17.00    2.20
   9  -1  -2    9.80    2.60
   9  -1  -2   11.20    1.90
   9  -1  -2   12.10    1.90
   9  -1  -2   11.60    1.90
  -9   1   2   11.10    2.00
   8  -1  -2   57.29    4.30
   8  -1  -2   61.29    4.40
   8  -1  -2   55.49    4.10
   8  -1  -2   61.09    5.00
   8  -1  -2   52.09    4.60
  -8   1   2   55.09    4.20
   7  -1  -2    7.30    1.40
   7  -1  -2    1.50    0.90
   7  -1  -2    8.00    1.30
   7  -1  -2    4.90    1.50
   7  -1  -2   -1.10    3.30
  -7   1   2    3.50    1.10
   6  -1  -2  269.87   18.30
   6  -1  -2  288.27   18.60
   6  -1  -2  347.17   19.70
   6  -1  -2  311.27   18.30
   6  -1  -2  325.57   18.40
  -6   1   2  328.97   18.40
   5  -1  -2    4.90    2.10
   5  -1  -2    6.90    1.20
   5  -1  -2    7.20    1.40
   5  -1  -2    6.10    0.90
  -5   1   2    7.00    1.00
  -5   1   2   10.20    1.60
   4  -1  -2  670.13   39.40
   4  -1  -2  706.23   39.70
   4  -1  -2  678.83   39.50
  -4   1   2  676.23   39.70
  -4   1   2  685.93   39.50
   3  -1  -2   39.60    2.50
   3  -1  -2   41.30    2.80
   3  -1  -2   43.40    2.70
  -3   1   2   44.30    3.20
  -3   1   2   39.40    2.80
  -3   1   2   43.40    2.70
  -3   1   2   42.30    2.90
   2  -1  -2   75.49    4.30
   2  -1  -2   67.79    4.30
  -2   1   2   73.79    4.50
  -2   1   2   71.19    4.40
  -2   1   2   81.29    4.60
  -2   1   2   64.59    4.30
   1  -1  -2  383.36   22.70
  -1   1   2  374.36   22.80
  -1   1   2  404.06   22.90
  -1   1   2  442.36   23.00
  -1   1   2  369.76   22.70
   0  -1  -2  440.66   25.80
   0  -1  -2  453.15   25.90
   0   1   2  463.15   25.80
   0   1   2  458.75   25.80
   0   1   2  482.15   26.20
   0   1   2  414.56   25.80
   0   1   2  423.56   26.00
  -1  -1  -2   56.59    3.50
  -1  -1  -2   53.19    3.60
   1   1   2   53.99    3.20
   1   1   2   55.39    3.50
   1   1   2   55.89    3.50
  -2  -1  -2 1787.12   97.69
  -2  -1  -2 1735.33   97.69
  -2  -1  -2 1805.02   97.59
   2   1   2 1635.34   97.59
   2   1   2 1561.94   97.99
   2   1   2 1776.72   97.69
   2   1   2 1576.84   97.39
  -3  -1  -2  101.89    6.60
  -3  -1  -2  105.49    6.50
  -3  -1  -2  102.89    6.40
   3   1   2   98.79    6.20
   3   1   2  106.59    6.50
   3   1   2  104.89    6.40
   3   1   2  100.49    7.00
  -4  -1  -2  120.89    7.50
  -4  -1  -2  126.69    8.00
  -4  -1  -2  119.89    7.40
  -4  -1  -2  119.79    7.60
   4   1   2  109.09    7.20
   4   1   2  122.19    7.50
   4   1   2  128.19    7.70
   4   1   2  108.29    8.20
  -5  -1  -2    0.40    1.00
  -5  -1  -2   -0.60    1.50
  -5  -1  -2   -0.50    1.10
   5   1   2    0.60    1.00
   5   1   2    0.20    0.80
   5   1   2    1.00    1.90
   5   1   2    0.40    1.00
   5   1   2   -1.50    1.50
  -6  -1  -2  648.64   37.70
  -6  -1  -2  700.43   37.70
  -6  -1  -2  655.63   37.70
  -6  -1  -2  624.24   37.70
   6   1   2  656.13   37.70
   6   1   2  592.04   38.80
   6   1   2  655.03   38.00
   6   1   2  601.14   37.50
   6   1   2  645.04   37.30
  -7  -1  -2   21.10    3.20
  -7  -1  -2   14.00    2.60
  -7  -1  -2   13.90    2.80
   7   1   2   15.10    2.00
   7   1   2   15.00    2.90
   7   1   2   11.70    2.40
   7   1   2   17.30    2.40
   7   1   2   13.90    4.00
   7   1   2   11.50    2.50
  -8  -1  -2 1714.43  100.79
  -8  -1  -2 1746.53  100.99
  -8  -1  -2 1578.34  101.29
  -8  -1  -2 1836.72  101.09
  -8  -1  -2 1807.42  101.39
   8   1   2 1723.73  101.49
   8   1   2 1672.83  100.49
   8   1   2 1841.62  100.89
   8   1   2 1775.82  103.29
   8   1   2 1713.83  101.09
   8   1   2 1773.42  100.49
   8   1   2 1688.53  100.59
  -9  -1  -2  120.09    9.20
  -9  -1  -2   89.59    9.80
  -9  -1  -2  123.99   10.50
  -9  -1  -2  139.89   10.30
  -9  -1  -2  120.89    9.50
   9   1   2  113.39    8.70
   9   1   2  139.79   14.40
   9   1   2  127.89    8.40
   9   1   2  125.59    8.60
   9   1   2  126.49   10.80
   9   1   2  117.19    9.40
   9   1   2   92.99   10.90
 -10  -1  -2  841.72   50.99
 -10  -1  -2  819.52   50.59
 -10  -1  -2  914.11   51.09
  10   1   2  884.51   50.49
  10   1   2  829.22   50.39
  10   1   2  868.01   51.19
  10   1   2  802.82   49.80
 -11  -1  -2   17.70    4.20
 -11  -1  -2   12.80    5.30
 -11  -1  -2   20.20    4.30
  11   1   2   15.50    3.30
  11   1   2   15.20    4.60
 -12  -1  -2 1069.19   67.09
  12   1   2 1134.79   66.69
  12   1   2 1210.28   67.59
 -13  -1  -2    5.90    2.80
 -13  -1  -2    2.30    2.90
  13   1   2    8.50    3.80
  13   1   2    6.50    2.30
 -14  -1  -2  189.28   13.90
 -14  -1  -2  241.98   14.30
  14   1   2  224.28   13.60
  14   1   2  230.88   14.80
  16  -2  -2   34.10    3.50
 -16   2   2   30.90    3.60
 -16   2   2   29.80    4.10
  15  -2  -2    0.50    1.70
  15  -2  -2   -9.90    4.60
 -15   2   2    2.10    2.00
 -15   2   2    0.40    1.80
  14  -2  -2   29.40    5.40
  14  -2  -2   29.00    4.20
  14  -2  -2   29.00    3.90
  14  -2  -2   26.10    4.00
 -14   2   2   31.30    4.10
 -14   2   2   25.20    4.00
  13  -2  -2    5.40    2.50
  13  -2  -2    3.50    2.10
  13  -2  -2    2.60    1.80
  13  -2  -2    0.70    4.70
 -13   2   2    1.00    2.10
 -13   2   2    0.30    2.40
  12  -2  -2  751.42   46.20
  12  -2  -2  778.52   45.10
  12  -2  -2  769.92   45.10
  12  -2  -2  789.42   45.60
  12  -2  -2  764.12   45.30
 -12   2   2  774.12   46.50
 -12   2   2  781.22   45.60
 -12   2   2  739.13   45.40
 -12   2   2  759.32   45.50
  11  -2  -2    0.40    1.80
  11  -2  -2   -0.10    1.70
  11  -2  -2   -6.30    5.40
  11  -2  -2    0.80    2.70
  11  -2  -2    0.40    1.60
 -11   2   2    1.30    2.20
 -11   2   2    0.50    3.40
 -11   2   2   -0.80    2.50
 -11   2   2    0.30    2.40
  10  -2  -2 3678.23  203.48
  10  -2  -2 3574.04  203.38
  10  -2  -2 3561.34  203.78
 -10   2   2 3410.96  203.78
 -10   2   2 3629.54  203.58
 -10   2   2 3328.47  203.48
   9  -2  -2  172.28   11.20
   9  -2  -2  164.98   10.40
   9  -2  -2  168.98   10.40
   9  -2  -2  159.18   10.50
  -9   2   2  162.68   10.50
   8  -2  -2 7276.67  447.06
   8  -2  -2 7995.00  447.06
   8  -2  -2 8066.29  447.56
   8  -2  -2 7583.34  447.06
  -8   2   2 7997.00  447.16
   7  -2  -2   53.59    4.40
   7  -2  -2   58.29    4.10
   7  -2  -2   57.89    4.20
   7  -2  -2   54.59    6.70
  -7   2   2   62.79    4.10
   6  -2  -2 9852.21  566.44
   5  -2  -2   74.39    4.80
   5  -2  -2   77.89    4.90
   5  -2  -2   75.29    4.70
   5  -2  -2   61.99    5.60
  -5   2   2   74.59    4.70
  -5   2   2   78.49    5.10
   4  -2  -2 2533.35  143.79
   4  -2  -2 2686.43  143.89
   4  -2  -2 2193.48  144.29
  -4   2   2 2542.45  143.89
  -4   2   2 2591.44  143.99
  -4   2   2 2465.95  143.99
   3  -2  -2  164.28    9.80
   3  -2  -2  177.18    9.90
  -3   2   2  158.48   10.00
  -3   2   2  162.88    9.90
  -3   2   2  171.48    9.90
   2  -2  -2  165.58   10.00
  -2   2   2  168.38   10.10
  -2   2   2  176.88    9.90
   1  -2  -2    4.10    0.50
   1  -2  -2    3.00    0.60
  -1   2   2    2.90    0.50
  -1   2   2    5.90    1.40
  -1   2   2    3.20    0.80
   0  -2  -2 1362.46   77.79
   0  -2  -2 1367.06   77.99
   0   2   2 1239.18   78.19
   0   2   2 1288.97   77.89
   0   2   2 1536.25   78.19
   0   2   2 1331.17   77.79
  -1  -2  -2  409.76   24.20
  -1  -2  -2  429.56   24.40
   1   2   2  430.86   24.70
   1   2   2  407.26   24.30
   1   2   2  411.36   24.30
  -2  -2  -2    2.70    1.10
  -2  -2  -2    4.20    0.90
   2   2   2    4.50    0.90
   2   2   2    4.30    0.90
   2   2   2    4.10    1.50
  -3  -2  -2  196.58   11.90
  -3  -2  -2  198.18   11.90
  -3  -2  -2  189.98   11.70
  -3  -2  -2  183.28   11.90
   3   2   2  199.88   11.80
   3   2   2  191.18   11.50
   3   2   2  196.58   11.90
   3   2   2  210.38   12.60
  -4  -2  -2   92.69    5.90
  -4  -2  -2   88.29    6.10
  -4  -2  -2   93.59    6.10
   4   2   2   91.59    6.10
   4   2   2   84.39    6.90
   4   2   2   87.49    5.60
   4   2   2   86.59    5.90
  -5  -2  -2    1.70    1.40
  -5  -2  -2    3.70    1.60
  -5  -2  -2   -1.10    1.60
   5   2   2    4.60    2.60
   5   2   2    2.90    1.20
   5   2   2   -0.10    1.70
   5   2   2    1.70    1.00
   5   2   2    0.60    1.30
  -6  -2  -2  950.10   57.29
  -6  -2  -2 1043.20   57.39
  -6  -2  -2  951.40   57.39
  -6  -2  -2 1033.10   57.59
   6   2   2  947.91   57.19
   6   2   2  986.10   56.99
   6   2   2  953.30   57.69
   6   2   2 1059.19   57.39
   6   2   2  907.21   57.09
   6   2   2 1012.30   58.99
  -7  -2  -2   85.59    7.80
  -7  -2  -2   95.59    7.50
  -7  -2  -2   95.39    7.10
  -7  -2  -2   97.59    7.30
   7   2   2   98.69    6.50
   7   2   2   87.89    7.20
   7   2   2  100.79    7.00
   7   2   2   87.89    7.80
   7   2   2  106.59   10.40
   7   2   2   91.79    7.10
  -8  -2  -2  312.77   19.40
  -8  -2  -2  335.47   20.90
  -8  -2  -2  298.97   19.40
  -8  -2  -2  292.07   20.30
   8   2   2  340.97   20.90
   8   2   2  310.17   18.90
   8   2   2  272.57   19.10
   8   2   2  319.87   19.20
   8   2   2  308.87   18.70
  -9  -2  -2   16.20    4.00
  -9  -2  -2    9.10    4.20
  -9  -2  -2   17.40    4.60
  -9  -2  -2    9.70    4.10
   9   2   2   10.40    3.00
   9   2   2   15.90    3.20
   9   2   2   11.70    3.40
   9   2   2   27.10    9.70
   9   2   2   19.20    3.40
   9   2   2   21.20    5.40
 -10  -2  -2  146.29   11.30
 -10  -2  -2  124.99   11.70
 -10  -2  -2  128.69   11.40
  10   2   2  112.69   10.20
  10   2   2  154.38   12.00
  10   2   2  138.69   10.30
 -11  -2  -2    5.60    3.90
 -11  -2  -2    4.50    3.90
  11   2   2    5.90    2.80
  11   2   2    6.70    4.50
 -12  -2  -2   10.60    3.60
 -12  -2  -2    6.40    3.70
  12   2   2    7.10    4.30
  12   2   2    8.00    2.80
 -13  -2  -2    2.40    2.60
 -13  -2  -2    5.30    2.90
  13   2   2    2.70    2.10
  13   2   2   -2.30    3.30
 -14  -2  -2   24.90    4.00
  14   2   2   28.40    3.20
  16  -3  -2   10.80    2.00
  16  -3  -2   11.90    5.60
 -16   3   2   11.40    2.00
  15  -3  -2   -1.30    4.20
  15  -3  -2    1.30    1.60
 -15   3   2    4.10    1.90
 -15   3   2    3.80    2.20
  14  -3  -2    7.90    3.10
  14  -3  -2   15.70    4.80
  14  -3  -2   14.40    2.40
  14  -3  -2   11.00    2.40
 -14   3   2   10.40    2.40
 -14   3   2   13.50    2.60
  13  -3  -2    2.00    1.70
  13  -3  -2    0.20    2.20
  13  -3  -2    3.20    2.20
  13  -3  -2    3.60    4.30
 -13   3   2    1.70    2.30
 -13   3   2    1.10    2.10
 -13   3   2    4.90    4.20
  12  -3  -2    8.60    4.90
  12  -3  -2   15.40    2.70
  12  -3  -2   24.20    3.70
  12  -3  -2   17.00    3.10
  12  -3  -2   26.40    3.40
 -12   3   2   12.00    2.90
 -12   3   2   18.60    4.20
 -12   3   2   12.60    3.40
 -12   3   2    7.50    3.70
  11  -3  -2    4.80    1.70
  11  -3  -2    6.70    2.70
  11  -3  -2    6.20    2.00
  11  -3  -2    2.50    5.40
  11  -3  -2    5.30    1.90
 -11   3   2    3.70    3.30
 -11   3   2    4.20    2.60
 -11   3   2    2.50    2.40
 -11   3   2    4.60    2.20
 -11   3   2    2.40    2.70
  10  -3  -2   57.89    4.80
  10  -3  -2   57.39    4.60
 -10   3   2   52.69    4.80
 -10   3   2   54.49    7.00
 -10   3   2   54.99    5.50
   9  -3  -2  115.09    7.40
   9  -3  -2  111.69    7.60
   9  -3  -2  119.99    7.50
   9  -3  -2  108.89    8.20
  -9   3   2  108.29    7.50
   8  -3  -2  232.48   13.50
   8  -3  -2  208.48   13.40
   8  -3  -2  206.48   13.90
   8  -3  -2  232.68   13.60
  -8   3   2  229.48   13.60
   7  -3  -2   15.00    2.00
   7  -3  -2   15.20    2.20
   7  -3  -2   13.20    2.00
   7  -3  -2   13.80    3.50
   7  -3  -2   13.60    1.80
  -7   3   2   17.20    1.90
   6  -3  -2 1634.74   96.19
   6  -3  -2 1757.82   96.49
   6  -3  -2 1497.05   97.09
   6  -3  -2 1761.02   96.29
  -6   3   2 1678.83   96.29
  -6   3   2 1687.33   96.69
   5  -3  -2    0.60    0.70
   5  -3  -2    0.20    0.80
   5  -3  -2    0.80    1.60
   5  -3  -2    0.10    0.60
  -5   3   2    0.60    0.70
  -5   3   2    1.90    1.20
  -5   3   2   -0.70    0.70
   4  -3  -2  948.11   53.89
   4  -3  -2  870.71   54.39
  -4   3   2  925.21   54.09
  -4   3   2  926.61   53.89
  -4   3   2  995.90   53.99
   3  -3  -2  163.48    9.40
  -3   3   2  161.98    9.50
  -3   3   2  159.58    9.40
  -3   3   2  151.68    9.20
  -3   3   2  155.48    9.50
   2  -3  -2 1089.59   63.39
   2  -3  -2 1111.59   63.29
  -2   3   2 1070.79   63.29
  -2   3   2 1115.29   63.49
  -2   3   2 1117.19   63.29
   1  -3  -2  573.64   32.60
   1  -3  -2  588.34   32.80
  -1   3   2  494.85   33.10
  -1   3   2  589.54   32.60
  -1   3   2  600.54   32.90
  -1   3   2  544.25   32.60
   0   3   2 5143.39  324.87
   0   3   2 6249.87  324.67
   0   3   2 5692.33  324.37
   0   3   2 5523.05  324.47
  -1  -3  -2    2.60    0.70
  -1  -3  -2    2.60    1.00
   1   3   2    1.10    1.30
   1   3   2    2.00    0.70
   1   3   2    2.50    0.70
  -2  -3  -2 1198.98   67.79
  -2  -3  -2 1186.08   67.99
  -2  -3  -2 1073.19   67.79
   2   3   2 1200.78   67.79
   2   3   2 1194.78   67.79
   2   3   2 1187.48   68.59
  -3  -3  -2   68.29    5.30
  -3  -3  -2   72.49    5.00
  -3  -3  -2   74.79    5.40
  -3  -3  -2   74.99    5.40
   3   3   2   78.89    5.20
   3   3   2   78.89    5.10
   3   3   2   72.19    6.20
  -4  -3  -2 1352.16   74.89
  -4  -3  -2 1290.17   74.59
  -4  -3  -2 1234.48   74.59
   4   3   2 1298.87   75.79
   4   3   2 1363.46   74.89
   4   3   2 1206.38   74.39
   4   3   2 1312.07   74.59
   4   3   2 1250.27   74.29
  -5  -3  -2    0.50    2.20
  -5  -3  -2    1.70    1.60
  -5  -3  -2    3.90    1.90
  -5  -3  -2    1.70    2.00
   5   3   2    1.90    1.70
   5   3   2   -1.90    1.90
   5   3   2    2.30    1.30
   5   3   2    1.30    2.90
   5   3   2    3.20    1.40
  -6  -3  -2 2365.66  129.59
  -6  -3  -2 2203.08  129.59
  -6  -3  -2 2339.77  129.99
  -6  -3  -2 2016.90  129.49
   6   3   2 2452.45  129.69
   6   3   2 2100.69  129.29
   6   3   2 2199.68  129.29
   6   3   2 2361.86  130.09
   6   3   2 2135.59  131.39
   6   3   2 2249.27  129.19
  -7  -3  -2   65.99    7.20
  -7  -3  -2   55.49    8.90
  -7  -3  -2   59.79    6.60
  -7  -3  -2   72.29    8.60
  -7  -3  -2   65.89    6.10
  -7  -3  -2   64.19    6.60
   7   3   2   71.89   11.00
   7   3   2   70.69    6.50
   7   3   2   68.39    5.30
   7   3   2   51.99    7.90
   7   3   2   68.39    6.10
   7   3   2   89.09    9.90
   7   3   2   73.09    5.80
  -8  -3  -2 1205.88   70.89
  -8  -3  -2 1188.88   69.89
  -8  -3  -2 1112.19   70.09
  -8  -3  -2 1216.68   70.09
  -8  -3  -2 1247.48   71.09
   8   3   2 1281.77   71.19
   8   3   2 1181.68   69.49
   8   3   2 1165.78   69.59
   8   3   2 1259.27   70.19
   8   3   2 1120.69   69.79
  -9  -3  -2   32.10    5.40
  -9  -3  -2   44.00    8.00
  -9  -3  -2   45.80    7.10
   9   3   2   39.00    5.70
   9   3   2   29.50    4.60
   9   3   2   51.69    9.20
   9   3   2   44.60    6.00
 -10  -3  -2   84.39    9.20
 -10  -3  -2   60.19   10.30
 -10  -3  -2   65.89    9.20
  10   3   2   77.69    7.40
  10   3   2   80.79    9.90
  10   3   2   70.99    8.10
 -11  -3  -2   -1.10    3.70
 -11  -3  -2    2.30    3.60
  11   3   2    5.20    2.80
  11   3   2   -0.90    4.60
 -12  -3  -2   49.10    6.40
 -12  -3  -2   30.40    4.50
  12   3   2   30.60    5.30
  12   3   2   35.80    4.90
 -13  -3  -2    2.20    2.80
 -13  -3  -2    5.10    2.50
  13   3   2   -0.80    3.20
  13   3   2    0.20    1.90
  14   3   2    4.20    1.80
  16  -4  -2  162.58   10.20
  16  -4  -2  154.08   12.20
 -16   4   2  154.98   10.70
 -16   4   2  163.38   10.20
  15  -4  -2    8.10    2.00
  15  -4  -2    3.50    4.00
 -15   4   2    8.50    2.10
 -15   4   2    9.60    2.70
  14  -4  -2  765.42   43.60
  14  -4  -2  735.53   44.50
  14  -4  -2  783.32   44.10
  14  -4  -2  717.23   43.90
 -14   4   2  774.12   44.20
 -14   4   2  700.83   43.80
  13  -4  -2    2.00    2.00
  13  -4  -2    5.40    1.90
  13  -4  -2    3.10    2.30
  13  -4  -2    9.80    4.30
 -13   4   2    6.50    7.60
 -13   4   2    6.20    4.10
 -13   4   2    2.80    2.30
 -13   4   2    1.50    2.40
  12  -4  -2 1145.19   62.79
  12  -4  -2 1017.40   63.09
  12  -4  -2 1103.39   62.29
 -12   4   2 1100.49   63.69
 -12   4   2 1102.89   62.79
 -12   4   2 1024.30   62.59
 -12   4   2  980.70   62.39
 -12   4   2 1078.69   62.79
  11  -4  -2    7.20    5.30
  11  -4  -2    6.20    1.80
  11  -4  -2    6.70    2.60
  11  -4  -2    4.00    1.80
  11  -4  -2    5.60    1.90
 -11   4   2    6.20    2.80
 -11   4   2    6.00    3.50
 -11   4   2    9.70    2.80
 -11   4   2    4.70    2.10
 -11   4   2    4.90    2.80
  10  -4  -2 2210.48  118.29
  10  -4  -2 2057.99  118.19
  10  -4  -2 2144.19  118.59
  10  -4  -2 2127.19  118.39
 -10   4   2 2074.89  119.09
 -10   4   2 1921.51  118.49
 -10   4   2 2136.29  118.49
 -10   4   2 1952.50  118.59
 -10   4   2 1794.72  118.39
   9  -4  -2    3.50    1.50
   9  -4  -2    5.70    1.60
   9  -4  -2    5.90    1.60
  -9   4   2    7.00    2.00
  -9   4   2    4.70    1.60
  -9   4   2    6.40    4.70
   8  -4  -2   64.29   10.80
   8  -4  -2   67.59    5.40
   8  -4  -2   81.79    5.30
   8  -4  -2   75.59    5.20
  -8   4   2   74.39    5.70
  -8   4   2   80.59    5.30
   7  -4  -2   24.20    2.60
   7  -4  -2   25.60    3.10
   7  -4  -2   26.90    2.30
   7  -4  -2   23.80    4.70
  -7   4   2   25.30    2.40
  -7   4   2   23.40    2.80
   6  -4  -2   75.49    6.10
   6  -4  -2   62.79    4.50
   6  -4  -2   69.19    4.40
  -6   4   2   67.29    4.80
  -6   4   2   65.69    4.50
  -6   4   2   59.79    5.30
   5  -4  -2   57.79    5.00
   5  -4  -2   57.29    4.10
   5  -4  -2   63.89    3.90
  -5   4   2   55.69    4.10
  -5   4   2   59.29    4.30
  -5   4   2   58.79    4.00
   4  -4  -2 2098.09  122.89
   4  -4  -2 2127.49  122.79
  -4   4   2 2178.78  122.99
  -4   4   2 2143.59  122.99
  -4   4   2 2181.48  123.09
  -4   4   2 2086.99  122.69
   3  -4  -2  242.68   13.70
   3  -4  -2  195.58   13.70
   3  -4  -2  250.47   13.60
  -3   4   2  228.28   13.60
  -3   4   2  234.58   13.70
  -3   4   2  229.08   13.50
  -3   4   2  238.78   13.80
   2  -4  -2 3685.63  206.58
   2  -4  -2 3585.44  206.38
  -2   4   2 3541.05  206.38
  -2   4   2 3501.55  206.98
  -2   4   2 3661.53  206.58
   1  -4  -2    1.00    0.60
   1  -4  -2   -0.20    0.70
  -1   4   2    0.20    1.10
  -1   4   2    0.50    0.70
  -1   4   2   -0.10    0.50
  -1   4   2    1.00    0.90
   0  -4  -2  556.94   32.60
   0   4   2  539.55   32.40
   0   4   2  606.84   32.70
   0   4   2  565.74   33.20
   0   4   2  529.75   32.50
  -1  -4  -2   13.00    2.00
  -1  -4  -2   10.60    1.70
  -1  -4  -2   11.10    1.60
   1   4   2   10.30    1.60
   1   4   2   10.40    1.50
  -2  -4  -2   14.10    2.60
  -2  -4  -2   14.00    2.50
  -2  -4  -2   11.00    1.90
   2   4   2   18.40    2.10
   2   4   2   18.30    2.10
   2   4   2   16.20    3.60
  -3  -4  -2    2.20    1.40
  -3  -4  -2    1.20    1.60
  -3  -4  -2    2.20    1.30
   3   4   2   -0.50    1.80
   3   4   2    2.70    1.20
   3   4   2    0.60    2.50
   3   4   2    2.80    1.30
  -4  -4  -2  805.52   49.70
  -4  -4  -2  840.72   49.70
  -4  -4  -2  859.61   50.09
  -4  -4  -2  816.82   49.80
   4   4   2  927.71   51.59
   4   4   2  889.91   49.99
   4   4   2  805.72   49.60
   4   4   2  839.62   49.40
   4   4   2  892.31   49.80
  -5  -4  -2  134.39    9.80
  -5  -4  -2  151.88   10.20
  -5  -4  -2  142.79    9.50
  -5  -4  -2  134.19    9.70
   5   4   2  144.89    9.60
   5   4   2  131.59    9.70
   5   4   2  162.28    9.60
   5   4   2  152.68   10.00
   5   4   2  143.49    9.00
   5   4   2  135.39   11.80
  -6  -4  -2  268.67   17.10
  -6  -4  -2  235.88   16.50
  -6  -4  -2  251.77   16.30
  -6  -4  -2  235.48   18.20
  -6  -4  -2  269.77   16.20
   6   4   2  267.67   16.20
   6   4   2  234.08   17.40
   6   4   2  260.37   17.00
   6   4   2  279.47   16.40
   6   4   2  241.18   16.20
   6   4   2  294.47   19.70
   6   4   2  270.47   15.80
  -7  -4  -2   54.29    9.40
  -7  -4  -2   49.20    6.70
  -7  -4  -2   34.10    5.20
  -7  -4  -2   29.30    5.60
  -7  -4  -2   45.40    5.50
  -7  -4  -2   53.29    6.20
   7   4   2   50.79    5.20
   7   4   2   35.60    4.70
   7   4   2   57.99   10.00
   7   4   2   37.60    9.20
   7   4   2   46.00    7.20
   7   4   2   37.90    5.50
   7   4   2   40.20    6.40
  -8  -4  -2   75.09    8.80
  -8  -4  -2   86.89   10.40
  -8  -4  -2   71.59    8.50
  -8  -4  -2   72.79   10.00
  -8  -4  -2   81.39    7.90
   8   4   2   69.49   18.90
   8   4   2   77.99    7.40
   8   4   2   88.09    8.50
   8   4   2   75.69    7.40
   8   4   2   86.99    8.10
   8   4   2   81.29   10.60
  -9  -4  -2   11.80    4.90
  -9  -4  -2    4.20    5.50
  -9  -4  -2    6.90    4.40
   9   4   2    2.30    5.10
   9   4   2    3.60    3.20
   9   4   2    1.90    3.50
 -10  -4  -2   85.79    9.20
 -10  -4  -2   71.19    9.20
  10   4   2   76.69   10.70
  10   4   2   93.39    8.10
 -11  -4  -2    2.90    3.70
 -11  -4  -2    4.00    3.50
  11   4   2    2.30    4.60
  11   4   2    0.30    2.70
 -12  -4  -2  217.68   14.40
 -12  -4  -2  205.28   13.80
  12   4   2  185.78   14.80
  12   4   2  217.58   13.40
 -13  -4  -2   12.50    2.70
  13   4   2   15.90    3.30
  13   4   2   12.90    2.20
  16  -5  -2    8.00    4.40
  16  -5  -2   15.80    2.60
 -16   5   2   11.60    2.00
 -16   5   2   16.70    2.80
  15  -5  -2    3.50    3.90
  15  -5  -2    9.10    1.90
 -15   5   2    8.60    1.90
  14  -5  -2   54.39    7.10
  14  -5  -2   46.30    7.30
  14  -5  -2   56.89    4.90
  14  -5  -2   62.79    5.10
 -14   5   2   49.80    5.20
  13  -5  -2    1.10    1.80
  13  -5  -2    2.10    2.30
  13  -5  -2    2.00    1.90
  13  -5  -2   -3.70    4.10
 -13   5   2   -0.20    3.80
 -13   5   2    2.10    2.70
 -13   5   2   -1.10    1.90
  12  -5  -2   10.50    2.20
  12  -5  -2   12.40    2.40
  12  -5  -2   10.50    2.60
  12  -5  -2   11.50    2.20
  12  -5  -2   14.10    4.60
 -12   5   2    7.50    3.60
 -12   5   2    8.80    3.00
 -12   5   2    8.20    2.70
 -12   5   2    8.00    2.80
 -12   5   2   14.20    3.80
  11  -5  -2    6.60    1.90
  11  -5  -2    6.50    2.50
  11  -5  -2    8.40    1.90
  11  -5  -2    6.50    2.00
  11  -5  -2    2.30    4.90
 -11   5   2    3.40    3.10
 -11   5   2    4.70    2.90
 -11   5   2    6.10    3.40
 -11   5   2    4.70    2.10
 -11   5   2    6.40    2.70
  10  -5  -2  147.29    9.20
  10  -5  -2  137.99   13.10
  10  -5  -2  130.19    9.90
  10  -5  -2  139.99    9.20
  10  -5  -2  140.29    9.20
 -10   5   2  124.39   10.60
 -10   5   2  149.79   10.10
 -10   5   2  143.99   10.10
 -10   5   2  149.39    9.50
   9  -5  -2    7.90    1.60
   9  -5  -2    7.20    1.70
   9  -5  -2    8.30    1.70
   9  -5  -2    7.00    2.80
  -9   5   2    9.20    1.90
  -9   5   2    5.10    2.00
  -9   5   2    8.30    3.10
   8  -5  -2 1497.45   86.49
   8  -5  -2 1416.06   86.39
   8  -5  -2 1542.55   86.39
  -8   5   2 1520.35   86.99
  -8   5   2 1498.65   86.59
   7  -5  -2    6.70    1.40
   7  -5  -2    7.90    3.30
   7  -5  -2    8.70    1.70
   7  -5  -2    5.00    1.10
  -7   5   2    6.80    1.40
  -7   5   2    6.40    1.50
   6  -5  -2 1920.81  113.19
   6  -5  -2 2023.70  114.09
   6  -5  -2 2001.00  113.19
  -6   5   2 1926.51  113.59
  -6   5   2 1955.70  113.39
   5  -5  -2    1.40    0.90
   5  -5  -2    1.40    0.70
   5  -5  -2    1.10    1.10
  -5   5   2   -1.90    1.40
  -5   5   2    1.30    0.80
  -5   5   2    0.40    0.80
  -5   5   2   -0.10    0.80
   4  -5  -2  793.72   44.30
   4  -5  -2  780.52   44.20
   4  -5  -2  777.82   44.20
  -4   5   2  755.02   44.30
  -4   5   2  743.53   44.40
  -4   5   2  751.92   44.30
  -4   5   2  743.63   44.10
   3  -5  -2   28.70    2.40
   3  -5  -2   29.70    2.10
   3  -5  -2   27.60    2.50
  -3   5   2   29.20    2.40
  -3   5   2   29.10    2.40
  -3   5   2   26.50    2.20
   2  -5  -2  762.22   46.10
   2  -5  -2  843.42   46.30
   2  -5  -2  802.32   46.10
  -2   5   2  797.02   46.10
  -2   5   2  785.02   46.30
  -2   5   2  842.62   46.10
  -2   5   2  751.62   46.80
   1  -5  -2   34.80    3.00
   1  -5  -2   36.60    3.00
   1  -5  -2   39.30    2.70
  -1   5   2   34.30    3.70
  -1   5   2   36.60    2.60
  -1   5   2   38.20    3.00
  -1   5   2   35.30    2.80
   0  -5  -2  472.05   29.20
   0  -5  -2  520.75   29.40
   0   5   2  518.05   29.20
   0   5   2  499.55   29.30
   0   5   2  495.25   30.10
  -1  -5  -2  231.88   12.60
  -1  -5  -2  208.58   12.30
   1   5   2  203.58   12.30
   1   5   2  198.18   12.30
   1   5   2  172.08   13.30
   2   5   2   41.80    5.50
  -3  -5  -2    1.60    1.90
  -3  -5  -2    3.00    1.90
  -3  -5  -2    3.10    2.10
  -3  -5  -2    1.10    1.50
   3   5   2    1.90    1.40
   3   5   2    2.90    1.60
   3   5   2    1.70    3.20
   3   5   2   -1.00    2.10
  -4  -5  -2   41.10    3.80
  -4  -5  -2   27.60    4.40
  -4  -5  -2   35.90    4.90
  -4  -5  -2   33.10    4.70
   4   5   2   27.80    4.70
   4   5   2   48.00    4.00
   4   5   2   34.70    4.60
   4   5   2   39.70    7.90
   4   5   2   41.20    3.50
  -5  -5  -2    5.50    2.50
  -5  -5  -2    6.90    2.30
  -5  -5  -2    2.90    2.80
  -5  -5  -2    5.10    2.70
   5   5   2    3.30    1.90
   5   5   2    2.10    2.70
   5   5   2   -1.30    5.00
   5   5   2    3.70    2.10
   5   5   2    1.80    2.80
   5   5   2    6.40    2.70
  -6  -5  -2    4.30    3.60
  -6  -5  -2    1.60    2.80
  -6  -5  -2   -1.30    5.50
  -6  -5  -2    5.80    4.80
  -6  -5  -2    6.60    3.00
  -6  -5  -2    4.30    3.10
   6   5   2   -0.60    4.00
   6   5   2    6.00    5.70
   6   5   2   -0.40    2.40
   6   5   2   -1.60    7.00
   6   5   2    7.70    2.80
   6   5   2    3.60    2.30
   6   5   2    5.40    3.30
  -7  -5  -2   36.00    6.70
  -7  -5  -2   32.10    5.70
  -7  -5  -2   24.20    5.20
  -7  -5  -2   42.70    6.10
  -7  -5  -2   24.30    4.50
   7   5   2   24.70    6.50
   7   5   2   26.00   11.70
   7   5   2   28.80    4.50
   7   5   2   40.10    5.10
   7   5   2   35.50    6.00
   7   5   2   25.90    4.70
   7   5   2   36.00    7.20
  -8  -5  -2   39.80    6.50
  -8  -5  -2   24.30    5.50
  -8  -5  -2   24.00    5.80
  -8  -5  -2   33.10    5.80
   8   5   2   34.00    5.00
   8   5   2   37.10    6.10
[truncated: 1,719,972 more chars]
